# Supplementary material for: 1,5-Bis[(E)-1-(2-hydroxy­phen­yl)ethyl­idene]carbonohydrazide dimethyl sulfoxide solvate
Source: Acta Crystallogr Sect E Struct Rep Online. 2009 Oct 31;65(Pt 11):o2951. doi: 10.1107/S1600536809044985 (PMC2971043; doi:10.1107/S1600536809044985)
Supplement: Supplementary file 1 [file e-65-o2951-sup1.cif]

##############################################################################
###                                                                        ###
###        Electronic paper (Acta Crystallographica Section E)             ###
###                                                                        ###
##############################################################################
#                                                                            #
# This CIF contains the data in a paper accepted for publication in Acta     #
# Crystallographica Section E. It conforms to the requirements of Notes      #
# for Authors for Section E, and has been peer reviewed under the auspices   #
# of the IUCr Commission on Journals.                                        #
#                                                                            #
# Full details of the Crystallographic Information File format               #
# are given in the paper "The Crystallographic Information File (CIF):       #
# a New Standard Archive File for Crystallography" by S. R. Hall, F. H.      #
# Allen and I. D. Brown [Acta Cryst. (1991), A47, 655-685].                  #
#                                                                            #
# The current version of the core CIF dictionary is obtainable from          #
# ftp://ftp.iucr.org/pub/cif_core.dic. The current version number is 2.4.    #
#                                                                            #
# Software is freely available for graphical display of the structure(s) in  #
# this CIF.  For information consult the CIF home page http://www.iucr.org/  #
# cif/home.html                                                              #
#                                                                            #
# This file may be used for bona fide research purposes within the           #
# scientific community so long as proper attribution is given to the journal # 
# article from which it was obtained.                                        #
#                                                                            #
##############################################################################
                                             
data_general
_audit_creation_method     SHELXL-97
_journal_date_recd_electronic     2009-10-27
_journal_date_accepted     2009-10-28
_journal_name_full     'Acta Crystallographica, Section E'
_journal_year     2009
_journal_volume     65
_journal_issue     11
_journal_page_first     o2951
_journal_page_last     o2951
_journal_paper_category     QO
_journal_coeditor_code     HB5198
_publ_contact_author_name     ' Edward RT Tiekink '
_publ_contact_author_address
;
Department of Chemistry, University of Malaya,
50603 Kuala Lumpur, Malaysia
;
_publ_contact_author_email
;
edward.tiekink@gmail.com
;
_publ_contact_author_fax     ' +60 3 7967 4193 '
_publ_contact_author_phone     ' +60 3 7967 4204 '
_publ_section_title
;
1,5-Bis[(<i>E</i>)-1-(2-hydroxyphenyl)ethylidene]carbonohydrazide dimethyl
sulfoxide solvate
;
loop_
    _publ_author_name
    _publ_author_footnote
    _publ_author_address
    'Zukerman-Schpector, Julio' .
;
Department of Chemistry,
Universidade Federal de S\~ao Carlos,
13565-905 S\~ao Carlos SP,
Brazil
;
    'Affan, Md. Abu'
;
Additional correspondence author, e-mail: maaffan@frst.unimas.my.
;
;
Department of Chemistry, Faculty of Resource Science and Technology
Universiti Malaysia Sarawak, 94300 Kota Samarahan, Sarawak, Malaysia
;
    'Siong Wan Foo' .
;
Department of Chemistry, Faculty of Resource Science and Technology
Universiti Malaysia Sarawak, 94300 Kota Samarahan, Sarawak, Malaysia
;
    'Tiekink, Edward R. T.' .
;
Department of Chemistry, University of Malaya,
50603 Kuala Lumpur, Malaysia
;
_publ_section_synopsis     .
data_I
_audit_creation_method     SHELXL-97
_chemical_name_systematic
;
1,5-Bis[(<i>E</i>)-1-(2-hydroxyphenyl)ethylidene]carbonohydrazide
dimethyl sulfoxide solvate
;
_chemical_name_common     ?
_chemical_formula_moiety     'C17 H18 N4 O3, C2 H6 O S'
_chemical_formula_sum     'C19 H24 N4 O4 S'
_chemical_formula_iupac     'C17 H18 N4 O3, C2 H6 O S'
_chemical_formula_weight     404.48
_chemical_melting_point     ?
_symmetry_cell_setting     'monoclinic'
_symmetry_space_group_name_H-M     'P 21/c'
_symmetry_space_group_name_Hall     '-P 2ybc'
loop_
    _symmetry_equiv_pos_as_xyz
    'x, y, z'
    '-x, y+1/2, -z+1/2'
    '-x, -y, -z'
    'x, -y-1/2, z-1/2'
_cell_length_a     15.3260(19)
_cell_length_b     7.1248(7)
_cell_length_c     18.439(2)
_cell_angle_alpha     90.00
_cell_angle_beta     102.724(2)
_cell_angle_gamma     90.00
_cell_volume     1964.0(4)
_cell_formula_units_Z     4
_cell_measurement_reflns_used     6256
_cell_measurement_theta_min     2.7
_cell_measurement_theta_max     30.3
_cell_measurement_temperature     153(2)
_exptl_crystal_description     'Prism'
_exptl_crystal_colour     'Colourless'
_exptl_crystal_size_max     0.32
_exptl_crystal_size_mid     0.30
_exptl_crystal_size_min     0.15
_exptl_crystal_density_diffrn     1.368
_exptl_crystal_density_meas     ?
_exptl_crystal_density_method     'not measured'
_exptl_crystal_F_000     856
_exptl_absorpt_coefficient_mu     0.198
_exptl_absorpt_correction_type     'Multi-scan'
_exptl_absorpt_process_details     '(ABSCOR; Higashi, 1995)'
_exptl_absorpt_correction_T_min     0.661
_exptl_absorpt_correction_T_max     1.000
_exptl_special_details
;
;
_diffrn_ambient_temperature     153(2)
_diffrn_radiation_type     MoK\a
_diffrn_radiation_wavelength     0.71073
_diffrn_radiation_source     'sealed tube'
_diffrn_radiation_monochromator     graphite
_diffrn_measurement_device_type
;
Rigaku Saturn724
;
_diffrn_measurement_method     \w
_diffrn_detector_area_resol_mean     28.5714
_diffrn_reflns_number     21771
_diffrn_reflns_av_R_equivalents     0.030
_diffrn_reflns_av_sigmaI/netI     0.022
_diffrn_reflns_theta_min     2.3
_diffrn_reflns_theta_max     27.5
_diffrn_reflns_theta_full     27.5
_diffrn_measured_fraction_theta_max     0.998
_diffrn_measured_fraction_theta_full     0.998
_diffrn_reflns_limit_h_min     -19
_diffrn_reflns_limit_h_max     18
_diffrn_reflns_limit_k_min     -9
_diffrn_reflns_limit_k_max     9
_diffrn_reflns_limit_l_min     -23
_diffrn_reflns_limit_l_max     23
_diffrn_standards_number     0
_diffrn_standards_interval_count     0
_diffrn_standards_interval_time     ?
_diffrn_standards_decay_%     '<1'
_refine_special_details
;
Refinement of <i>F</i>^2^ against ALL reflections. The weighted <i>R</i>-factor
<i>wR</i> and goodness of fit <i>S</i> are based on <i>F</i>^2^, conventional
<i>R</i>-factors <i>R</i> are based on <i>F</i>, with <i>F</i> set to zero for
negative <i>F</i>^2^. The threshold expression of <i>F</i>^2^ >
2\s(<i>F</i>^2^) is used only for calculating <i>R</i>-factors(gt) <i>etc</i>.
and is not relevant to the choice of reflections for refinement.
<i>R</i>-factors based on <i>F</i>^2^ are statistically about twice as large
as those based on <i>F</i>, and <i>R</i>- factors based on ALL data will be
even larger.
;
_reflns_number_total     4493
_reflns_number_gt     4369
_reflns_threshold_expression     I>2\s(I)
_refine_ls_structure_factor_coef     Fsqd
_refine_ls_matrix_type     full
_refine_ls_R_factor_all     0.0419
_refine_ls_R_factor_gt     0.0408
_refine_ls_wR_factor_gt     0.1092
_refine_ls_wR_factor_ref     0.1102
_refine_ls_goodness_of_fit_ref     1.080
_refine_ls_restrained_S_all     1.080
_refine_ls_number_reflns     4493
_refine_ls_number_parameters     269
_refine_ls_number_restraints     4
_refine_ls_hydrogen_treatment     constr
_refine_ls_weighting_scheme     calc
_refine_ls_weighting_details
         'calc w=1/[\s^2^(Fo^2^)+(0.0572P)^2^+0.8148P] where P=(Fo^2^+2Fc^2^)/3'
_atom_sites_solution_hydrogens     geom
_atom_sites_solution_primary     direct
_atom_sites_solution_secondary     difmap
_refine_ls_shift/su_max     0.001
_refine_ls_shift/su_mean     0.000
_refine_diff_density_max     0.32
_refine_diff_density_min     -0.32
_refine_ls_extinction_method     none
_refine_ls_extinction_coef     ?
loop_
    _atom_type_symbol
    _atom_type_description
    _atom_type_scat_dispersion_real
    _atom_type_scat_dispersion_imag
    _atom_type_scat_source
    'C' 'C' 0.0033 0.0016
                         'International Tables Vol C Tables 4.2.6.8 and 6.1.1.4'
    'H' 'H' 0.0000 0.0000
                         'International Tables Vol C Tables 4.2.6.8 and 6.1.1.4'
    'N' 'N' 0.0061 0.0033
                         'International Tables Vol C Tables 4.2.6.8 and 6.1.1.4'
    'O' 'O' 0.0106 0.0060
                         'International Tables Vol C Tables 4.2.6.8 and 6.1.1.4'
    'S' 'S' 0.1246 0.1234
                         'International Tables Vol C Tables 4.2.6.8 and 6.1.1.4'
_computing_data_collection     'CrystalClear (Rigaku/MSC, 2005)'
_computing_cell_refinement     'CrystalClear (Rigaku/MSC, 2005)'
_computing_data_reduction     'CrystalClear (Rigaku/MSC, 2005)'
_computing_structure_solution     'SIR97 (Altomare <i>et al.</i>,  1999)'
_computing_structure_refinement     'SHELXL97 (Sheldrick, 2008)'
_computing_molecular_graphics     'DIAMOND (Brandenburg, 2006)'
_computing_publication_material     'SHELXL97 (Sheldrick, 2008)'
loop_
    _atom_site_type_symbol
    _atom_site_label
    _atom_site_fract_x
    _atom_site_fract_y
    _atom_site_fract_z
    _atom_site_U_iso_or_equiv
    _atom_site_adp_type
    _atom_site_calc_flag
    _atom_site_refinement_flags
    _atom_site_occupancy
    _atom_site_disorder_assembly
    _atom_site_disorder_group
    O O1 0.31503(7) -0.00388(17) 0.72741(5) 0.0315(2) Uani d D 1 . .
    H H1O 0.2776 0.0352 0.6901 0.047 Uiso d D 1 . .
    O O2 0.08573(6) 0.17694(15) 0.63438(5) 0.0258(2) Uani d . 1 . .
    O O3 -0.14836(6) 0.29124(14) 0.62863(5) 0.0248(2) Uani d D 1 . .
    H H3O -0.1046 0.27566 0.6087 0.037 Uiso d D 1 . .
    N N1 0.24627(7) 0.12659(16) 0.59756(6) 0.0207(2) Uani d . 1 . .
    N N2 0.17027(7) 0.17151(17) 0.54592(6) 0.0221(2) Uani d D 1 . .
    H H2N 0.1683 0.1867 0.4982 0.026 Uiso d D 1 . .
    N N3 0.02270(7) 0.24035(16) 0.51181(6) 0.0221(2) Uani d D 1 . .
    H H3N 0.0339 0.2475 0.4671 0.027 Uiso d D 1 . .
    N N4 -0.05924(7) 0.26766(15) 0.52770(6) 0.0204(2) Uani d . 1 . .
    C C1 0.39368(9) 0.00078(19) 0.70500(8) 0.0233(3) Uani d . 1 . .
    C C2 0.47033(10) -0.0498(2) 0.75744(8) 0.0289(3) Uani d . 1 . .
    H H2 0.4655 -0.0855 0.8060 0.035 Uiso calc R 1 . .
    C C3 0.55316(10) -0.0486(2) 0.73960(9) 0.0306(3) Uani d . 1 . .
    H H3 0.6050 -0.0826 0.7759 0.037 Uiso calc R 1 . .
    C C4 0.56065(9) 0.0023(2) 0.66867(9) 0.0304(3) Uani d . 1 . .
    H H4 0.6176 0.0036 0.6562 0.037 Uiso calc R 1 . .
    C C5 0.48487(9) 0.0513(2) 0.61617(8) 0.0259(3) Uani d . 1 . .
    H H5 0.4907 0.0848 0.5676 0.031 Uiso calc R 1 . .
    C C6 0.39962(8) 0.05313(17) 0.63249(7) 0.0200(2) Uani d . 1 . .
    C C7 0.31992(8) 0.10518(17) 0.57510(7) 0.0195(2) Uani d . 1 . .
    C C8 0.32461(9) 0.1268(2) 0.49519(7) 0.0256(3) Uani d . 1 . .
    H H8A 0.2859 0.0332 0.4651 0.038 Uiso calc R 1 . .
    H H8B 0.3864 0.1082 0.4903 0.038 Uiso calc R 1 . .
    H H8C 0.3046 0.2530 0.4780 0.038 Uiso calc R 1 . .
    C C9 0.09245(8) 0.19450(18) 0.56997(7) 0.0202(3) Uani d . 1 . .
    C C10 -0.12715(8) 0.30637(18) 0.47447(7) 0.0199(3) Uani d . 1 . .
    C C11 -0.12059(9) 0.3222(2) 0.39461(7) 0.0278(3) Uani d . 1 . .
    H H11A -0.0659 0.3903 0.3917 0.042 Uiso calc R 1 . .
    H H11B -0.1727 0.3904 0.3665 0.042 Uiso calc R 1 . .
    H H11C -0.1189 0.1964 0.3735 0.042 Uiso calc R 1 . .
    C C12 -0.21323(8) 0.33360(17) 0.49676(7) 0.0193(2) Uani d . 1 . .
    C C13 -0.21935(9) 0.32848(18) 0.57248(7) 0.0213(3) Uani d . 1 . .
    C C14 -0.30117(9) 0.36037(19) 0.59185(8) 0.0253(3) Uani d . 1 . .
    H H14 -0.3042 0.3618 0.6428 0.030 Uiso calc R 1 . .
    C C15 -0.37788(9) 0.3899(2) 0.53742(9) 0.0282(3) Uani d . 1 . .
    H H15 -0.4333 0.4109 0.5512 0.034 Uiso calc R 1 . .
    C C16 -0.37441(9) 0.3891(2) 0.46264(8) 0.0277(3) Uani d . 1 . .
    H H16 -0.4274 0.4061 0.4253 0.033 Uiso calc R 1 . .
    C C17 -0.29285(9) 0.36309(19) 0.44331(8) 0.0240(3) Uani d . 1 . .
    H H17 -0.2907 0.3653 0.3922 0.029 Uiso calc R 1 . .
    S S1 0.88984(2) 0.73077(5) 0.686182(17) 0.02070(11) Uani d . 1 . .
    O O4 0.88705(7) 0.75110(16) 0.60411(5) 0.0286(2) Uani d . 1 . .
    C C18 0.79058(9) 0.8403(2) 0.70127(8) 0.0286(3) Uani d . 1 . .
    H H18A 0.7859 0.9673 0.6804 0.043 Uiso calc R 1 . .
    H H18B 0.7930 0.8470 0.7548 0.043 Uiso calc R 1 . .
    H H18C 0.7383 0.7666 0.6769 0.043 Uiso calc R 1 . .
    C C19 0.96707(9) 0.9044(2) 0.73080(7) 0.0258(3) Uani d . 1 . .
    H H19A 1.0273 0.8722 0.7250 0.039 Uiso calc R 1 . .
    H H19B 0.9664 0.9093 0.7838 0.039 Uiso calc R 1 . .
    H H19C 0.9499 1.0271 0.7081 0.039 Uiso calc R 1 . .
loop_
    _atom_site_aniso_label
    _atom_site_aniso_U_11
    _atom_site_aniso_U_22
    _atom_site_aniso_U_33
    _atom_site_aniso_U_12
    _atom_site_aniso_U_13
    _atom_site_aniso_U_23
    O1 0.0242(5) 0.0477(6) 0.0232(5) 0.0023(5) 0.0068(4) 0.0100(4)
    O2 0.0235(5) 0.0351(5) 0.0197(4) 0.0028(4) 0.0067(4) 0.0018(4)
    O3 0.0235(5) 0.0322(5) 0.0190(5) 0.0008(4) 0.0053(4) 0.0004(4)
    N1 0.0187(5) 0.0233(5) 0.0197(5) 0.0011(4) 0.0030(4) 0.0000(4)
    N2 0.0183(5) 0.0312(6) 0.0165(5) 0.0013(4) 0.0033(4) 0.0017(4)
    N3 0.0179(5) 0.0305(6) 0.0190(5) 0.0015(4) 0.0062(4) 0.0013(4)
    N4 0.0177(5) 0.0226(5) 0.0219(5) 0.0000(4) 0.0065(4) -0.0004(4)
    C1 0.0229(6) 0.0222(6) 0.0247(6) -0.0002(5) 0.0051(5) 0.0021(5)
    C2 0.0289(7) 0.0282(7) 0.0276(7) -0.0007(6) 0.0017(5) 0.0078(6)
    C3 0.0241(7) 0.0268(7) 0.0367(8) 0.0028(6) -0.0026(6) 0.0054(6)
    C4 0.0204(6) 0.0315(7) 0.0392(8) 0.0020(6) 0.0062(6) 0.0000(6)
    C5 0.0224(6) 0.0287(7) 0.0272(7) -0.0001(5) 0.0065(5) -0.0016(5)
    C6 0.0193(6) 0.0188(6) 0.0216(6) -0.0002(5) 0.0039(5) -0.0014(5)
    C7 0.0210(6) 0.0190(6) 0.0191(6) -0.0007(5) 0.0058(5) -0.0016(4)
    C8 0.0241(6) 0.0342(7) 0.0194(6) 0.0016(5) 0.0064(5) 0.0000(5)
    C9 0.0205(6) 0.0200(6) 0.0204(6) -0.0010(5) 0.0049(5) -0.0004(5)
    C10 0.0212(6) 0.0183(6) 0.0204(6) -0.0014(5) 0.0054(5) -0.0007(5)
    C11 0.0242(6) 0.0390(8) 0.0210(6) 0.0024(6) 0.0067(5) 0.0027(6)
    C12 0.0190(6) 0.0174(5) 0.0217(6) -0.0012(5) 0.0051(5) -0.0010(5)
    C13 0.0225(6) 0.0182(6) 0.0238(6) -0.0022(5) 0.0062(5) -0.0011(5)
    C14 0.0277(7) 0.0238(6) 0.0276(6) -0.0011(5) 0.0129(5) -0.0018(5)
    C15 0.0213(6) 0.0269(7) 0.0395(8) 0.0004(5) 0.0130(6) -0.0019(6)
    C16 0.0198(6) 0.0289(7) 0.0328(7) 0.0016(5) 0.0024(5) 0.0000(6)
    C17 0.0232(6) 0.0242(6) 0.0242(6) -0.0003(5) 0.0042(5) -0.0012(5)
    S1 0.01945(17) 0.02472(18) 0.01720(17) 0.00048(11) 0.00244(12) -0.00063(11)
    O4 0.0223(5) 0.0470(6) 0.0162(5) 0.0010(4) 0.0034(4) -0.0024(4)
    C18 0.0214(6) 0.0409(8) 0.0241(6) 0.0025(6) 0.0060(5) -0.0001(6)
    C19 0.0239(6) 0.0318(7) 0.0206(6) -0.0056(5) 0.0027(5) -0.0006(5)
_geom_special_details
;
All s.u.'s (except the s.u. in the dihedral angle between two l.s. planes) are
estimated using the full covariance matrix. The cell s.u.'s are taken into
account individually in the estimation of s.u.'s in distances, angles and
torsion angles; correlations between s.u.'s in cell parameters are only used
when they are defined by crystal symmetry. An approximate (isotropic)
treatment of cell s.u.'s is used for estimating s.u.'s involving l.s. planes.
;
loop_
    _geom_bond_atom_site_label_1
    _geom_bond_atom_site_label_2
    _geom_bond_site_symmetry_2
    _geom_bond_distance
    _geom_bond_publ_flag
    O1 C1 . 1.3580(16) ?
    O1 H1O . 0.8401 ?
    O2 C9 . 1.2210(16) ?
    O3 C13 . 1.3528(16) ?
    O3 H3O . 0.8400 ?
    N1 C7 . 1.2942(16) ?
    N1 N2 . 1.3700(15) ?
    N2 C9 . 1.3707(16) ?
    N2 H2N . 0.8799 ?
    N3 N4 . 1.3648(15) ?
    N3 C9 . 1.3764(17) ?
    N3 H3N . 0.8799 ?
    N4 C10 . 1.2933(17) ?
    C1 C2 . 1.3944(19) ?
    C1 C6 . 1.4103(18) ?
    C2 C3 . 1.380(2) ?
    C2 H2 . 0.9500 ?
    C3 C4 . 1.386(2) ?
    C3 H3 . 0.9500 ?
    C4 C5 . 1.383(2) ?
    C4 H4 . 0.9500 ?
    C5 C6 . 1.4039(18) ?
    C5 H5 . 0.9500 ?
    C6 C7 . 1.4765(17) ?
    C7 C8 . 1.4987(17) ?
    C8 H8A . 0.9800 ?
    C8 H8B . 0.9800 ?
    C8 H8C . 0.9800 ?
    C10 C12 . 1.4785(17) ?
    C10 C11 . 1.5021(17) ?
    C11 H11A . 0.9800 ?
    C11 H11B . 0.9800 ?
    C11 H11C . 0.9800 ?
    C12 C17 . 1.4053(18) ?
    C12 C13 . 1.4202(17) ?
    C13 C14 . 1.3961(18) ?
    C14 C15 . 1.383(2) ?
    C14 H14 . 0.9500 ?
    C15 C16 . 1.392(2) ?
    C15 H15 . 0.9500 ?
    C16 C17 . 1.3856(19) ?
    C16 H16 . 0.9500 ?
    C17 H17 . 0.9500 ?
    S1 O4 . 1.5115(10) ?
    S1 C19 . 1.7830(14) ?
    S1 C18 . 1.7852(14) ?
    C18 H18A . 0.9800 ?
    C18 H18B . 0.9800 ?
    C18 H18C . 0.9800 ?
    C19 H19A . 0.9800 ?
    C19 H19B . 0.9800 ?
    C19 H19C . 0.9800 ?
loop_
    _geom_angle_atom_site_label_1
    _geom_angle_atom_site_label_2
    _geom_angle_atom_site_label_3
    _geom_angle_site_symmetry_1
    _geom_angle_site_symmetry_3
    _geom_angle
    _geom_angle_publ_flag
    C1 O1 H1O . . 103.5 ?
    C13 O3 H3O . . 106.0 ?
    C7 N1 N2 . . 118.23(11) ?
    N1 N2 C9 . . 118.05(10) ?
    N1 N2 H2N . . 124.1 ?
    C9 N2 H2N . . 117.9 ?
    N4 N3 C9 . . 117.39(11) ?
    N4 N3 H3N . . 124.8 ?
    C9 N3 H3N . . 117.7 ?
    C10 N4 N3 . . 119.49(11) ?
    O1 C1 C2 . . 116.83(12) ?
    O1 C1 C6 . . 122.81(11) ?
    C2 C1 C6 . . 120.35(12) ?
    C3 C2 C1 . . 120.79(13) ?
    C3 C2 H2 . . 119.6 ?
    C1 C2 H2 . . 119.6 ?
    C2 C3 C4 . . 119.89(13) ?
    C2 C3 H3 . . 120.1 ?
    C4 C3 H3 . . 120.1 ?
    C5 C4 C3 . . 119.68(13) ?
    C5 C4 H4 . . 120.2 ?
    C3 C4 H4 . . 120.2 ?
    C4 C5 C6 . . 122.01(13) ?
    C4 C5 H5 . . 119.0 ?
    C6 C5 H5 . . 119.0 ?
    C5 C6 C1 . . 117.27(12) ?
    C5 C6 C7 . . 120.72(12) ?
    C1 C6 C7 . . 122.01(11) ?
    N1 C7 C6 . . 116.26(11) ?
    N1 C7 C8 . . 122.45(11) ?
    C6 C7 C8 . . 121.28(11) ?
    C7 C8 H8A . . 109.5 ?
    C7 C8 H8B . . 109.5 ?
    H8A C8 H8B . . 109.5 ?
    C7 C8 H8C . . 109.5 ?
    H8A C8 H8C . . 109.5 ?
    H8B C8 H8C . . 109.5 ?
    O2 C9 N2 . . 124.62(12) ?
    O2 C9 N3 . . 124.39(12) ?
    N2 C9 N3 . . 110.99(11) ?
    N4 C10 C12 . . 115.80(11) ?
    N4 C10 C11 . . 122.93(11) ?
    C12 C10 C11 . . 121.27(11) ?
    C10 C11 H11A . . 109.5 ?
    C10 C11 H11B . . 109.5 ?
    H11A C11 H11B . . 109.5 ?
    C10 C11 H11C . . 109.5 ?
    H11A C11 H11C . . 109.5 ?
    H11B C11 H11C . . 109.5 ?
    C17 C12 C13 . . 117.26(11) ?
    C17 C12 C10 . . 120.98(11) ?
    C13 C12 C10 . . 121.75(11) ?
    O3 C13 C14 . . 116.90(12) ?
    O3 C13 C12 . . 122.77(11) ?
    C14 C13 C12 . . 120.33(12) ?
    C15 C14 C13 . . 120.45(13) ?
    C15 C14 H14 . . 119.8 ?
    C13 C14 H14 . . 119.8 ?
    C14 C15 C16 . . 120.42(12) ?
    C14 C15 H15 . . 119.8 ?
    C16 C15 H15 . . 119.8 ?
    C17 C16 C15 . . 119.28(13) ?
    C17 C16 H16 . . 120.4 ?
    C15 C16 H16 . . 120.4 ?
    C16 C17 C12 . . 122.19(12) ?
    C16 C17 H17 . . 118.9 ?
    C12 C17 H17 . . 118.9 ?
    O4 S1 C19 . . 105.37(6) ?
    O4 S1 C18 . . 106.08(6) ?
    C19 S1 C18 . . 97.28(7) ?
    S1 C18 H18A . . 109.5 ?
    S1 C18 H18B . . 109.5 ?
    H18A C18 H18B . . 109.5 ?
    S1 C18 H18C . . 109.5 ?
    H18A C18 H18C . . 109.5 ?
    H18B C18 H18C . . 109.5 ?
    S1 C19 H19A . . 109.5 ?
    S1 C19 H19B . . 109.5 ?
    H19A C19 H19B . . 109.5 ?
    S1 C19 H19C . . 109.5 ?
    H19A C19 H19C . . 109.5 ?
    H19B C19 H19C . . 109.5 ?
loop_
    _geom_torsion_atom_site_label_1
    _geom_torsion_atom_site_label_2
    _geom_torsion_atom_site_label_3
    _geom_torsion_atom_site_label_4
    _geom_torsion_site_symmetry_1
    _geom_torsion_site_symmetry_2
    _geom_torsion_site_symmetry_3
    _geom_torsion_site_symmetry_4
    _geom_torsion
    _geom_torsion_publ_flag
    C7 N1 N2 C9 . . . . -179.85(12) ?
    C9 N3 N4 C10 . . . . -178.29(11) ?
    O1 C1 C2 C3 . . . . -179.82(13) ?
    C6 C1 C2 C3 . . . . 0.3(2) ?
    C1 C2 C3 C4 . . . . -0.4(2) ?
    C2 C3 C4 C5 . . . . -0.1(2) ?
    C3 C4 C5 C6 . . . . 0.6(2) ?
    C4 C5 C6 C1 . . . . -0.6(2) ?
    C4 C5 C6 C7 . . . . -179.69(13) ?
    O1 C1 C6 C5 . . . . -179.69(13) ?
    C2 C1 C6 C5 . . . . 0.1(2) ?
    O1 C1 C6 C7 . . . . -0.6(2) ?
    C2 C1 C6 C7 . . . . 179.18(12) ?
    N2 N1 C7 C6 . . . . -178.82(11) ?
    N2 N1 C7 C8 . . . . -0.32(19) ?
    C5 C6 C7 N1 . . . . -171.33(12) ?
    C1 C6 C7 N1 . . . . 9.66(18) ?
    C5 C6 C7 C8 . . . . 10.15(19) ?
    C1 C6 C7 C8 . . . . -168.86(12) ?
    N1 N2 C9 O2 . . . . -0.4(2) ?
    N1 N2 C9 N3 . . . . 179.57(11) ?
    N4 N3 C9 O2 . . . . 0.0(2) ?
    N4 N3 C9 N2 . . . . -179.96(11) ?
    N3 N4 C10 C12 . . . . 179.97(11) ?
    N3 N4 C10 C11 . . . . 0.31(19) ?
    N4 C10 C12 C17 . . . . -175.46(12) ?
    C11 C10 C12 C17 . . . . 4.20(19) ?
    N4 C10 C12 C13 . . . . 3.63(18) ?
    C11 C10 C12 C13 . . . . -176.71(12) ?
    C17 C12 C13 O3 . . . . 176.40(12) ?
    C10 C12 C13 O3 . . . . -2.72(19) ?
    C17 C12 C13 C14 . . . . -2.83(18) ?
    C10 C12 C13 C14 . . . . 178.05(12) ?
    O3 C13 C14 C15 . . . . -176.70(12) ?
    C12 C13 C14 C15 . . . . 2.6(2) ?
    C13 C14 C15 C16 . . . . -0.3(2) ?
    C14 C15 C16 C17 . . . . -1.7(2) ?
    C15 C16 C17 C12 . . . . 1.3(2) ?
    C13 C12 C17 C16 . . . . 0.9(2) ?
    C10 C12 C17 C16 . . . . -179.98(12) ?
loop_
    _geom_hbond_atom_site_label_D
    _geom_hbond_atom_site_label_H
    _geom_hbond_atom_site_label_A
    _geom_hbond_site_symmetry_A
    _geom_hbond_distance_DH
    _geom_hbond_distance_HA
    _geom_hbond_distance_DA
    _geom_hbond_angle_DHA
    _geom_hbond_publ_flag
    O1 H1o N1 1_555 0.84 1.79 2.5682(15) 153 y
    O3 H3o N4 1_555 0.84 1.78 2.5450(15) 150 y
    N2 H2n O4 3_666 0.88 1.94 2.7674(15) 156 y
    N3 H3n O4 3_666 0.88 1.97 2.7907(15) 154 y
    C19 H19b O2 2_656 0.98 2.49 3.2167(17) 131 y
    C8 H8A Cg2 3_556 0.98 2.83 3.5018(16) 127 y
