# Supplementary material for: 1,5-Bis[(E)-1-(2-hydroxy­phen­yl)ethyl­idene]carbonohydrazide dimethyl sulfoxide solvate
Source: Acta Crystallogr Sect E Struct Rep Online. 2009 Oct 31;65(Pt 11):o2951. doi: 10.1107/S1600536809044985 (PMC2971043; doi:10.1107/S1600536809044985)
Supplement: Supplementary file 2 [file e-65-o2951-Isup2.hkl]

#
# h,k,l, Fc-squared, Fo-squared, sigma(Fo-squared) and status flag
#
data_I
_shelx_title ' _63'
_shelx_refln_list_code          4
_shelx_F_calc_maximum      202.42
_exptl_crystal_F_000       856.00
_reflns_d_resolution_high  0.7696
 
loop_
 _symmetry_equiv_pos_as_xyz
 'x, y, z'
 '-x, y+1/2, -z+1/2'
 '-x, -y, -z'
 'x, -y-1/2, z-1/2'
 
_cell_length_a    15.3260
_cell_length_b     7.1248
_cell_length_c    18.4392
_cell_angle_alpha  90.000
_cell_angle_beta  102.724
_cell_angle_gamma  90.000
 
_shelx_F_squared_multiplier     1.000
 
loop_
 _refln_index_h
 _refln_index_k
 _refln_index_l
 _refln_F_squared_calc
 _refln_F_squared_meas
 _refln_F_squared_sigma
 _refln_observed_status
   2   0   0        0.09        6.10      0.83 o
   3   0   0      638.29      643.80      8.38 o
   4   0   0    10012.56     9881.19     44.16 o
   5   0   0     8267.52     8119.75     70.97 o
   6   0   0      851.66      837.27     11.14 o
   7   0   0      106.96       73.51      4.19 o
   8   0   0      210.40      190.09      4.74 o
   9   0   0     2590.60     2595.42     18.90 o
  10   0   0     3290.13     3198.04     34.26 o
  11   0   0      621.60      601.69     21.36 o
  12   0   0     1706.43     1666.24     35.45 o
  13   0   0      115.52      126.00      3.57 o
  14   0   0     1721.10     1821.57     26.64 o
  15   0   0      534.05      573.38     18.97 o
  16   0   0       41.46       42.29      4.54 o
  17   0   0       71.57       83.07      3.63 o
  18   0   0      394.23      406.49     14.91 o
  19   0   0      182.38      170.01     20.01 o
   1   1   0      877.17      813.18      6.85 o
   2   1   0     5761.83     5632.93     68.34 o
   3   1   0     3924.79     3920.66     19.01 o
   4   1   0     2157.80     2129.18     23.72 o
   5   1   0      500.96      477.04      6.57 o
   6   1   0      347.18      301.25      8.84 o
   7   1   0      852.92      836.86     11.52 o
   8   1   0     2165.50     2144.79     14.57 o
   9   1   0      352.72      304.53      6.38 o
  10   1   0      581.32      578.71      5.80 o
  11   1   0      373.38      395.73     11.38 o
  12   1   0     3579.78     3884.67     39.70 o
  13   1   0     5638.55     5826.03     80.26 o
  14   1   0       51.19       46.80      4.64 o
  15   1   0      281.53      281.00      7.21 o
  16   1   0      116.64      115.18      3.17 o
  17   1   0      225.62      228.92      6.70 o
  18   1   0       42.08       41.94      5.03 o
  19   1   0        4.27        4.61      1.07 o
   0   2   0     9390.10     9423.79     85.95 o
   2   2   0      676.18      744.89      4.40 o
   3   2   0     5401.83     5401.07     44.13 o
   4   2   0     6227.92     6011.73     45.66 o
   5   2   0     4282.79     4172.49     32.44 o
   6   2   0      787.17      802.64      4.47 o
   7   2   0       10.35        9.31      2.52 o
   8   2   0     2126.84     2093.06     12.96 o
   9   2   0     1899.26     1744.26     19.82 o
  10   2   0      443.42      440.13      4.59 o
  11   2   0       74.05       74.71      1.98 o
  12   2   0      191.31      181.06      5.59 o
  13   2   0      993.08      998.77     10.60 o
  14   2   0        0.84        1.85      0.42 o
  15   2   0      206.51      205.26      5.11 o
  16   2   0       73.42       76.68      4.61 o
  17   2   0      336.72      359.11      6.66 o
  18   2   0      155.29      147.03      9.64 o
   1   3   0      122.83       96.47      1.61 o
   2   3   0      875.68      767.02      6.44 o
   3   3   0     1587.51     1557.26      9.33 o
   4   3   0      575.21      528.87      5.15 o
   5   3   0      395.95      406.48      4.31 o
   6   3   0      865.51      865.93     10.78 o
   7   3   0     2225.05     2346.37     26.70 o
   8   3   0      677.46      653.69      6.12 o
   9   3   0       34.17       33.27      1.96 o
  10   3   0       17.24       18.57      1.56 o
  11   3   0     2732.88     2817.15     27.61 o
  12   3   0     2197.34     2200.57     25.26 o
  13   3   0       33.20       28.77      1.75 o
  14   3   0      278.13      292.12      7.49 o
  15   3   0       42.70       34.52      2.92 o
  16   3   0      567.81      584.66      8.09 o
  17   3   0       39.50       48.13      3.31 o
  18   3   0        0.01        2.31      1.51 o
   0   4   0      379.27      366.17      7.11 o
   1   4   0     1561.79     1544.05      7.77 o
   2   4   0     4836.41     5302.81     25.06 o
   3   4   0     1200.60     1329.63      9.50 o
   4   4   0     1862.23     1985.06     14.85 o
   5   4   0     1065.37      934.27      5.94 o
   6   4   0      460.03      451.03      5.95 o
   7   4   0      600.83      553.50      9.79 o
   8   4   0      252.57      217.09      4.53 o
   9   4   0      579.40      522.88      6.48 o
  10   4   0       70.36       56.43      4.10 o
  11   4   0        8.66        9.75      0.99 o
  12   4   0       11.39        9.15      1.09 o
  13   4   0      621.67      617.05      9.76 o
  14   4   0      261.25      265.65      8.77 o
  15   4   0        7.25        5.98      1.54 o
  16   4   0        0.00        0.71      0.99 o
  17   4   0      128.73      114.96      8.67 o
   1   5   0      785.81      822.41      6.39 o
   2   5   0        9.47        5.09      0.71 o
   3   5   0      567.94      542.43      4.03 o
   4   5   0       34.03       19.92      1.16 o
   5   5   0       15.07       12.34      0.92 o
   6   5   0      624.63      603.14      4.77 o
   7   5   0      870.65      889.30      8.01 o
   8   5   0        0.56        1.58      0.45 o
   9   5   0        4.51        4.69      0.61 o
  10   5   0      735.52      714.77      8.53 o
  11   5   0     2755.91     2717.17     45.11 o
  12   5   0      345.47      342.64      9.69 o
  13   5   0       35.52       29.82      4.78 o
  14   5   0        1.69        2.82      0.78 o
  15   5   0       21.45       18.05      3.27 o
  16   5   0      204.55      214.38     12.32 o
   0   6   0       13.81       21.16      2.45 o
   1   6   0      152.87      151.23      3.91 o
   2   6   0     1463.29     1412.92     27.29 o
   3   6   0      215.42      206.96      4.34 o
   4   6   0       80.63       68.73      3.92 o
   5   6   0      229.26      224.33      4.91 o
   6   6   0        2.03        3.82      0.57 o
   7   6   0       13.18       17.46      1.79 o
   8   6   0      526.50      560.23      9.24 o
   9   6   0        1.38        1.61      0.28 o
  10   6   0       33.58       34.41      2.75 o
  11   6   0       10.01       10.41      1.56 o
  12   6   0       22.60       21.17      2.47 o
  13   6   0      338.62      364.43     12.23 o
  14   6   0      457.29      476.72     17.80 o
   1   7   0      195.66      198.46      4.63 o
   2   7   0      508.26      507.45     18.85 o
   3   7   0       69.29       63.65      3.54 o
   4   7   0       71.62       71.61      3.53 o
   5   7   0        9.01        9.05      1.00 o
   6   7   0      320.22      336.96      6.94 o
   7   7   0        8.93        7.51      0.97 o
   8   7   0      117.81      117.30      6.09 o
   9   7   0      177.70      172.00     13.36 o
  10   7   0     1778.51     1982.27     57.75 o
  11   7   0      304.42      301.78     13.22 o
  12   7   0       37.09       37.03      3.53 o
   0   8   0      146.63      151.62      8.17 o
   1   8   0        5.26        4.46      0.79 o
   2   8   0       57.37       50.36      2.21 o
   3   8   0      928.90      885.60     34.28 o
   4   8   0        7.96        9.18      1.13 o
   5   8   0       35.78       34.00      2.23 o
   6   8   0        1.46        1.51      0.84 o
   7   8   0       55.48       46.37      6.18 o
   8   8   0        0.02        1.90      1.26 o
   9   8   0        2.08        4.30      1.33 o
   1   9   0       20.99       21.77      2.04 o
   2   9   0       93.42       93.24      7.76 o
   3   9   0       20.88       17.38      2.95 o
   4   9   0      104.60       77.93      8.29 o
 -19   1   1       50.65       36.48      4.61 o
 -18   1   1        0.08        0.03      0.70 o
 -17   1   1       17.72       21.41      1.86 o
 -16   1   1       12.20       11.07      0.97 o
 -15   1   1       23.82       20.91      1.60 o
 -14   1   1      622.04      639.69      8.58 o
 -13   1   1     1186.78     1263.20     12.18 o
 -12   1   1        0.25        2.46      0.90 o
 -11   1   1       80.59       76.78      2.95 o
 -10   1   1      288.09      276.00      4.52 o
  -9   1   1       50.66       61.95      2.97 o
  -8   1   1      710.20      685.45      9.26 o
  -7   1   1      285.46      335.29      4.13 o
  -6   1   1      361.86      310.86      5.00 o
  -5   1   1     2055.60     1956.31     15.39 o
  -4   1   1     3225.54     3246.19     18.68 o
  -3   1   1       75.73       81.17      3.53 o
  -2   1   1      235.54      211.47      3.58 o
  -1   1   1      792.68      829.14      8.76 o
   0   1   1      827.75      821.13      7.93 o
   1   1   1     6072.53     5951.14     26.30 o
   2   1   1     3703.68     3678.17     15.89 o
   3   1   1        0.03        5.72      1.63 o
   4   1   1      161.04      148.85      1.45 o
   5   1   1      298.43      278.40      2.99 o
   6   1   1      805.08      843.74      6.30 o
   7   1   1       60.75       59.36      2.47 o
   8   1   1       58.83       59.29      3.49 o
   9   1   1      190.90      201.78      4.07 o
  10   1   1      177.70      151.65      3.35 o
  11   1   1      448.21      417.28      4.92 o
  12   1   1     5873.51     6191.13     91.16 o
  13   1   1     1303.71     1415.83     20.39 o
  14   1   1      233.59      234.97      5.79 o
  15   1   1       37.01       35.61      1.98 o
  16   1   1        1.14        2.31      0.66 o
  17   1   1      101.96      101.05      3.69 o
  18   1   1        0.41        2.33      0.62 o
  19   1   1        1.57        2.33      0.72 o
 -19   2   1       87.22       96.54      9.08 o
 -18   2   1      126.30      130.55      8.30 o
 -17   2   1       12.18       10.85      1.47 o
 -16   2   1       46.59       43.31      4.13 o
 -15   2   1        0.41        1.28      0.33 o
 -14   2   1      793.59      837.09      8.95 o
 -13   2   1       18.62       18.43      1.12 o
 -12   2   1     2203.62     2276.25     27.53 o
 -11   2   1       74.22       66.29      2.19 o
 -10   2   1      224.88      213.65      3.25 o
  -9   2   1       41.21       38.13      1.56 o
  -8   2   1      729.11      869.72      9.71 o
  -7   2   1       30.30       32.06      1.74 o
  -6   2   1      885.48      873.34      7.74 o
  -5   2   1      857.36      894.75      8.49 o
  -4   2   1     3468.81     3631.73     21.25 o
  -3   2   1      105.97       92.60      2.81 o
  -2   2   1        2.30        5.90      1.14 o
  -1   2   1    32818.79    34023.36    207.80 o
   0   2   1        0.49        5.40      0.89 o
   1   2   1    40972.82    41212.25   3094.48 o
   2   2   1      253.09      246.30      2.65 o
   3   2   1       89.14       92.56      6.56 o
   4   2   1      431.33      414.73      7.60 o
   5   2   1     2888.42     3078.06     20.67 o
   6   2   1      648.25      755.60      8.87 o
   7   2   1       10.54       10.81      0.90 o
   8   2   1      122.65      134.03      2.63 o
   9   2   1      114.73       73.73      3.52 o
  10   2   1      171.23      182.24      3.93 o
  11   2   1      575.51      563.15      4.09 o
  12   2   1        0.86        1.09      0.87 o
  13   2   1       17.95       19.53      1.31 o
  14   2   1       54.59       49.47      2.94 o
  15   2   1       21.74       19.43      1.53 o
  16   2   1      106.26      103.24      6.92 o
  17   2   1      188.17      192.16      9.65 o
  18   2   1       25.55       19.52      2.31 o
 -18   3   1      134.73      149.03     10.66 o
 -17   3   1       87.46       76.41      6.02 o
 -16   3   1      152.43      158.86      7.12 o
 -15   3   1       16.28       18.61      1.70 o
 -14   3   1        1.50        2.43      0.52 o
 -13   3   1       12.46        8.20      1.35 o
 -12   3   1     4863.38     5128.83    422.40 o
 -11   3   1        3.75        2.73      0.49 o
 -10   3   1      175.68      162.63      4.35 o
  -9   3   1        2.73        3.12      0.79 o
  -8   3   1      929.80     1003.18     16.89 o
  -7   3   1      877.40      811.70      7.18 o
  -6   3   1      191.17      193.88      2.99 o
  -5   3   1      114.10       99.97      1.27 o
  -4   3   1       88.86      102.81      4.65 o
  -3   3   1     1108.73     1102.46     11.14 o
  -2   3   1     3445.40     3533.67     14.24 o
  -1   3   1      939.36      962.15      5.44 o
   0   3   1     2956.13     3146.88      7.79 o
   1   3   1      308.08      323.36      5.53 o
   2   3   1     1213.90     1194.45     13.11 o
   3   3   1      322.64      257.13      7.56 o
   4   3   1       91.32       94.50      1.86 o
   5   3   1      290.90      372.02      8.38 o
   6   3   1      557.74      570.06     10.98 o
   7   3   1        0.75        2.34      0.79 o
   8   3   1       46.43       43.63      1.56 o
   9   3   1        4.34        5.72      0.80 o
  10   3   1      134.26      114.59      4.01 o
  11   3   1     2313.71     2380.59     37.62 o
  12   3   1      569.37      569.83      7.34 o
  13   3   1       19.14       20.26      2.00 o
  14   3   1     1444.49     1541.86     23.18 o
  15   3   1        6.36        6.78      0.98 o
  16   3   1        0.76        1.46      0.61 o
  17   3   1       17.38       16.48      2.26 o
  18   3   1       33.45       26.94      3.84 o
 -17   4   1       68.70       62.68      5.66 o
 -16   4   1        2.95        3.09      1.04 o
 -15   4   1      464.63      457.41     25.67 o
 -14   4   1      635.78      656.63     27.02 o
 -13   4   1       14.84       13.82      1.04 o
 -12   4   1       34.24       32.02      1.93 o
 -11   4   1      718.61      682.84     13.09 o
 -10   4   1       57.05       48.50      4.21 o
  -9   4   1      842.02      875.90     26.20 o
  -8   4   1       36.18       26.30      1.47 o
  -7   4   1        2.61        3.95      0.47 o
  -6   4   1      220.55      210.89      5.71 o
  -5   4   1      792.49      809.68     15.64 o
  -4   4   1      153.40      130.85      5.97 o
  -3   4   1       25.35       29.68      1.44 o
  -2   4   1     1265.81     1351.01     16.72 o
  -1   4   1      569.11      675.83      8.96 o
   0   4   1      600.11      583.90     10.55 o
   1   4   1     3996.57     4357.68     16.93 o
   2   4   1     9428.60     9910.57     84.04 o
   3   4   1       34.46       33.13      2.33 o
   4   4   1      170.74      157.53      6.44 o
   5   4   1     1148.59     1179.47     19.45 o
   6   4   1      359.32      357.06      6.13 o
   7   4   1       29.61       26.83      2.45 o
   8   4   1       24.18       19.68      1.58 o
   9   4   1      151.15      144.54      9.01 o
  10   4   1       61.09       57.17      4.06 o
  11   4   1      308.55      290.33     23.38 o
  12   4   1       45.79       46.08      4.68 o
  13   4   1      374.97      390.33     20.76 o
  14   4   1       94.48       86.76      5.19 o
  15   4   1        3.84        4.22      1.08 o
  16   4   1       20.33       15.68      2.79 o
  17   4   1        2.90        5.09      1.32 o
 -16   5   1       39.17       39.28      4.52 o
 -15   5   1      244.10      240.89     15.10 o
 -14   5   1       34.86       31.01      2.50 o
 -13   5   1      485.70      490.52     29.48 o
 -12   5   1        8.17       11.32      2.78 o
 -11   5   1     2188.46     1953.89    196.31 o
 -10   5   1      110.74      115.29      7.87 o
  -9   5   1      689.36      682.95     28.90 o
  -8   5   1       12.75       11.14      1.56 o
  -7   5   1      178.44      200.64      5.17 o
  -6   5   1       96.79       97.20      4.30 o
  -5   5   1        8.80       11.86      0.79 o
  -4   5   1      196.73      173.65      7.66 o
  -3   5   1     1683.61     1855.60     32.66 o
  -2   5   1     1561.21     1613.47     18.25 o
  -1   5   1       32.35       12.97      1.38 o
   0   5   1       41.88       44.59      1.41 o
   1   5   1     1600.68     1652.72     25.62 o
   2   5   1       53.25       31.58      1.63 o
   3   5   1       84.71       66.30      3.01 o
   4   5   1      585.36      629.15      8.45 o
   5   5   1      675.14      687.14     14.07 o
   6   5   1       26.25       37.78      3.24 o
   7   5   1        8.64        8.06      0.81 o
   8   5   1       56.04       49.27      3.40 o
   9   5   1      286.89      303.11      7.07 o
  10   5   1       71.29       76.42      5.80 o
  11   5   1      259.69      248.07      8.53 o
  12   5   1       11.60        9.63      1.38 o
  13   5   1        6.23        3.89      1.07 o
  14   5   1        6.16        6.08      1.46 o
  15   5   1      270.83      274.64     13.66 o
  16   5   1        2.19        1.44      0.84 o
 -14   6   1        8.38        7.39      1.17 o
 -13   6   1      228.69      223.25     17.57 o
 -12   6   1        0.02        1.02      0.78 o
 -11   6   1       22.15       20.07      3.25 o
 -10   6   1      749.00      808.70     41.23 o
  -9   6   1        0.31        2.78      0.76 o
  -8   6   1       77.70       72.56      4.31 o
  -7   6   1       28.61       26.47      1.48 o
  -6   6   1      112.09      108.12      6.88 o
  -5   6   1      208.64      191.23     11.10 o
  -4   6   1       10.68        8.95      0.79 o
  -3   6   1      342.02      348.04      4.70 o
  -2   6   1      515.48      521.01      6.58 o
  -1   6   1      919.41      891.54     24.46 o
   0   6   1       74.30       70.74      5.02 o
   1   6   1       14.90       17.88      1.41 o
   2   6   1     1535.25     1555.37     45.25 o
   3   6   1      483.84      483.59      9.52 o
   4   6   1     1054.88     1149.12     16.66 o
   5   6   1       17.24       18.55      1.62 o
   6   6   1       71.84       62.55      2.43 o
   7   6   1       19.99       13.80      1.00 o
   8   6   1      209.37      217.26      6.78 o
   9   6   1       96.02      102.55      4.72 o
  10   6   1      474.00      464.70     10.88 o
  11   6   1       30.86       26.11      3.19 o
  12   6   1       16.28       20.20      3.00 o
  13   6   1      193.13      180.07     12.20 o
  14   6   1      312.10      322.13     20.27 o
 -12   7   1       19.05       18.81      3.65 o
 -11   7   1      120.36      137.19     10.98 o
 -10   7   1      300.16      337.35     15.21 o
  -9   7   1       16.77       14.91      2.00 o
  -8   7   1      215.73      224.62      8.74 o
  -7   7   1      134.02      142.89      7.31 o
  -6   7   1      131.60      136.30      6.76 o
  -5   7   1        1.33        1.96      0.71 o
  -4   7   1       50.76       54.40      3.01 o
  -3   7   1      657.72      727.40     24.97 o
  -2   7   1      279.54      308.76      8.47 o
  -1   7   1       15.38       15.94      1.27 o
   0   7   1       22.17       24.37      1.40 o
   1   7   1      252.62      264.81      8.30 o
   2   7   1      467.95      488.18     13.21 o
   3   7   1       35.60       34.14      2.23 o
   4   7   1      343.33      344.09      9.67 o
   5   7   1       31.23       34.96      3.07 o
   6   7   1      240.68      260.70      5.96 o
   7   7   1       38.95       45.22      3.32 o
   8   7   1       50.89       46.59      3.72 o
   9   7   1       37.55       48.26      9.48 o
  10   7   1      177.78      173.45      9.72 o
  11   7   1       18.50       13.61      4.05 o
  12   7   1      183.60      164.38     13.65 o
  -9   8   1      102.04       83.39     11.55 o
  -8   8   1       33.50       25.43      2.65 o
  -7   8   1       32.02       35.16      2.99 o
  -6   8   1       95.15       99.67     10.20 o
  -5   8   1       46.34       57.00      3.58 o
  -4   8   1      171.95      183.50      6.86 o
  -3   8   1      266.84      252.62      4.33 o
  -2   8   1        9.85       11.39      1.38 o
  -1   8   1       67.07       77.80      4.75 o
   0   8   1       97.10       97.71      5.11 o
   1   8   1       40.72       36.30      2.95 o
   2   8   1      106.68      111.85      5.64 o
   3   8   1       11.78        6.19      1.13 o
   4   8   1        8.51        5.88      1.00 o
   5   8   1      204.52      205.57      8.06 o
   6   8   1        0.09        1.36      0.51 o
   7   8   1        6.59        4.09      1.64 o
   8   8   1       75.63       82.29     12.21 o
   9   8   1      643.59      655.38     34.98 o
  -4   9   1      400.93      411.14     24.09 o
  -3   9   1       49.94       55.45      7.37 o
  -2   9   1       12.22        6.20      1.05 o
  -1   9   1       69.63       67.93      5.88 o
   0   9   1       17.26       21.65      2.08 o
   1   9   1      119.42      153.38     12.29 o
   2   9   1      360.41      388.61     16.95 o
   3   9   1        2.35        2.48      0.77 o
   4   9   1       82.57       58.47      7.71 o
 -19   0   2      110.92      106.82     13.48 o
 -18   0   2       40.84       41.36      3.24 o
 -17   0   2      335.05      341.49     11.79 o
 -16   0   2      573.79      572.08     12.36 o
 -15   0   2       50.62       49.28      3.53 o
 -14   0   2      615.18      611.09      8.90 o
 -13   0   2     3258.20     3423.14     58.74 o
 -12   0   2      345.71      317.95      4.46 o
 -11   0   2      650.87      619.89     17.84 o
 -10   0   2     2345.18     2453.07     30.11 o
  -9   0   2     2512.07     2591.80     27.20 o
  -8   0   2      343.42      437.05     17.68 o
  -7   0   2      648.64      898.63     11.71 o
  -6   0   2     3165.74     3254.24     44.94 o
  -5   0   2      961.80      947.90     10.03 o
  -4   0   2      310.23      299.72      3.00 o
  -3   0   2     2154.17     2126.08      7.80 o
  -1   0   2     4659.74     4399.24     27.60 o
   0   0   2     5725.38     5164.46     22.84 o
   1   0   2     2686.72     2597.34     34.30 o
   2   0   2      357.04      323.50      3.16 o
   3   0   2     2770.57     2803.06     19.48 o
   4   0   2     2202.42     2326.76      9.64 o
   5   0   2        2.48        3.84      0.64 o
   6   0   2        0.80        8.40      5.26 o
   7   0   2      326.70      328.34      7.09 o
   8   0   2        8.99        5.20      1.37 o
   9   0   2      363.47      321.22      8.67 o
  10   0   2     1001.12      924.19     12.77 o
  11   0   2       74.62       69.08      5.80 o
  12   0   2      896.82      934.70     15.16 o
  13   0   2      443.86      446.49      8.44 o
  14   0   2      396.79      408.94     21.00 o
  15   0   2      103.22      108.40      4.77 o
  16   0   2       17.10       17.09      2.09 o
  17   0   2      286.82      291.04      6.66 o
  18   0   2      145.84      149.35     10.22 o
 -19   1   2        0.96        1.71      0.57 o
 -18   1   2      554.98      576.02     17.03 o
 -17   1   2      964.94      973.11     22.88 o
 -16   1   2      592.81      559.10     23.16 o
 -15   1   2       92.98       96.54      4.80 o
 -14   1   2       23.87       20.71      1.16 o
 -13   1   2       20.93       17.32      1.28 o
 -12   1   2     1826.06     1818.62     14.84 o
 -11   1   2      862.73      830.45      8.96 o
 -10   1   2      314.99      298.61      9.31 o
  -9   1   2     3243.26     3378.88     41.27 o
  -8   1   2     4889.06     5041.58     76.76 o
  -7   1   2     6255.49     6560.68     65.43 o
  -6   1   2      561.14      604.88      4.95 o
  -5   1   2     2240.54     2276.39     10.51 o
  -4   1   2     1834.23     1871.38      5.81 o
  -3   1   2     2414.16     2429.46     17.11 o
  -2   1   2      624.87      582.07      7.52 o
  -1   1   2     1954.19     1891.23     21.41 o
   0   1   2     1405.12     1383.47     14.75 o
   1   1   2     9177.58     8807.62     23.91 o
   2   1   2     3150.39     3091.94     14.46 o
   3   1   2      223.93      206.01      1.90 o
   4   1   2     2172.52     2172.28     18.18 o
   5   1   2      263.02      232.11      2.17 o
   6   1   2       27.44       17.86      2.11 o
   7   1   2      847.09      890.95      4.64 o
   8   1   2      133.39      108.06      2.15 o
   9   1   2     1427.14     1412.96     12.00 o
  10   1   2     1419.48     1427.19     14.82 o
  11   1   2     1411.68     1408.93      9.71 o
  12   1   2     1661.66     1749.57     19.90 o
  13   1   2     7701.18     8235.93    783.27 o
  14   1   2      949.64      979.22     19.17 o
  15   1   2      143.64      141.74      3.97 o
  16   1   2        0.24        1.46      0.55 o
  17   1   2      139.60      139.86      8.08 o
  18   1   2      279.52      295.99     10.53 o
 -19   2   2      279.62      320.36     14.82 o
 -18   2   2        0.51        1.89      0.66 o
 -17   2   2       28.73       27.20      2.39 o
 -16   2   2      210.22      201.22      6.13 o
 -15   2   2      285.13      276.81      5.81 o
 -14   2   2      319.63      316.23      6.45 o
 -13   2   2       96.47       86.65      3.01 o
 -12   2   2       71.61       65.39      2.12 o
 -11   2   2     2428.41     2448.29     26.06 o
 -10   2   2     1124.46     1107.48     14.81 o
  -9   2   2      340.49      343.49      5.83 o
  -8   2   2     1473.05     1557.62     18.47 o
  -7   2   2     1594.25     1758.36     36.08 o
  -6   2   2     1342.90     1152.17     16.72 o
  -5   2   2     2846.30     2795.78     37.68 o
  -4   2   2      648.13      641.49      6.41 o
  -3   2   2       24.99       18.84      2.19 o
  -2   2   2      190.02      230.43      5.01 o
  -1   2   2     3225.33     3261.89      8.75 o
   0   2   2    17528.18    17632.12    114.25 o
   1   2   2     3176.66     3115.14     24.99 o
   2   2   2     3585.96     3590.58     14.88 o
   3   2   2     2020.71     1945.05     11.35 o
   4   2   2     1064.81      990.69     13.74 o
   5   2   2      170.75      177.77      2.60 o
   6   2   2       16.11       21.84      0.94 o
   7   2   2      278.55      291.95      4.23 o
   8   2   2     1329.20     1296.76      9.77 o
   9   2   2        0.65        1.52      0.45 o
  10   2   2        7.65        7.60      0.80 o
  11   2   2      276.21      249.72     17.21 o
  12   2   2      357.89      368.98      9.61 o
  13   2   2      815.58      831.18     11.80 o
  14   2   2      276.96      276.95      8.05 o
  15   2   2        5.67        4.13      0.76 o
  16   2   2      140.62      136.72      5.64 o
  17   2   2      404.42      430.92     13.20 o
  18   2   2       59.00       58.19      4.96 o
 -18   3   2      100.62       97.60      3.07 o
 -17   3   2      412.37      411.81     12.67 o
 -16   3   2      512.25      536.21     10.89 o
 -15   3   2      114.29      109.73      3.99 o
 -14   3   2        2.18        3.65      0.70 o
 -13   3   2      780.73      816.78     10.98 o
 -12   3   2       75.50       40.62     26.35 o
 -11   3   2        0.33        1.13      0.58 o
 -10   3   2      528.68      472.66      3.97 o
  -9   3   2     1734.73     1711.82     21.78 o
  -8   3   2     5278.41     5641.16    525.71 o
  -7   3   2      228.12      169.70      7.06 o
  -6   3   2      541.59      607.13      9.18 o
  -5   3   2      806.61      771.98      5.71 o
  -4   3   2     1159.11     1207.28      6.55 o
  -3   3   2      118.22       94.95      2.11 o
  -2   3   2     1207.84     1325.38     10.48 o
  -1   3   2      520.79      510.29      4.46 o
   0   3   2     3024.16     3314.96     11.89 o
   1   3   2       51.12       56.61      1.62 o
   2   3   2     1268.41     1250.75      5.79 o
   3   3   2      138.56      180.97      3.55 o
   4   3   2       17.52       16.11      1.21 o
   5   3   2     2228.96     2163.01     19.32 o
   6   3   2     3374.79     3599.51     23.62 o
   7   3   2      117.40       99.35      1.91 o
   8   3   2        2.56        4.15      0.51 o
   9   3   2      275.26      246.42      4.40 o
  10   3   2     1257.70     1275.38     14.55 o
  11   3   2      216.14      210.50      6.35 o
  12   3   2      316.65      314.88      7.28 o
  13   3   2      107.44      102.07      2.79 o
  14   3   2     3061.28     3211.28     63.54 o
  15   3   2      260.09      261.94      8.17 o
  16   3   2        1.21        2.27      0.58 o
  17   3   2       83.74       84.65      6.29 o
 -17   4   2       24.51       25.37      2.50 o
 -16   4   2        1.38        2.16      0.94 o
 -15   4   2      722.27      761.41     11.91 o
 -14   4   2      351.94      346.69     24.70 o
 -13   4   2      299.24      313.99     10.70 o
 -12   4   2      188.39      159.91     20.76 o
 -11   4   2       14.66       13.86      3.71 o
 -10   4   2     1183.16     1224.56     11.24 o
  -9   4   2      664.21      676.58     12.90 o
  -8   4   2      117.41      135.84      3.18 o
  -7   4   2      365.18      343.04      6.54 o
  -6   4   2     1478.74     1475.00     12.94 o
  -5   4   2      720.33      684.38      4.90 o
  -4   4   2      959.65      883.72      7.93 o
  -3   4   2     1244.93     1197.37     12.97 o
  -2   4   2        9.08        2.45      0.50 o
  -1   4   2      214.33      253.42      2.78 o
   0   4   2     4122.37     4469.79     20.56 o
   1   4   2     8831.50     9129.40     38.63 o
   2   4   2     7700.01     7979.78     46.75 o
   3   4   2      559.03      508.34      5.63 o
   4   4   2     2390.40     2431.93     13.62 o
   5   4   2      527.51      541.98      7.27 o
   6   4   2     1018.36     1060.82      8.80 o
   7   4   2      943.14      918.09      8.15 o
   8   4   2      323.54      312.06      6.17 o
   9   4   2       78.31       71.91      2.71 o
  10   4   2       83.45       70.84      3.46 o
  11   4   2       18.80       17.75      1.52 o
  12   4   2      576.77      610.01     10.61 o
  13   4   2       84.80       74.01      5.63 o
  14   4   2      250.73      253.62     12.28 o
  15   4   2       64.82       56.54      3.54 o
  16   4   2      626.02      607.63     63.80 o
  17   4   2        1.63        3.33      0.82 o
 -16   5   2      143.94      146.01     12.33 o
 -15   5   2       52.16       46.50      3.54 o
 -14   5   2       75.68       81.31      5.19 o
 -13   5   2      199.52      195.54      8.24 o
 -12   5   2       70.16       63.85      5.07 o
 -11   5   2     1221.90     1232.74     33.81 o
 -10   5   2       54.91       50.82      4.17 o
  -9   5   2     1025.32     1060.70     21.16 o
  -8   5   2       43.66       36.98      3.80 o
  -7   5   2       84.06       72.46      3.62 o
  -6   5   2        6.68        4.06      0.52 o
  -5   5   2      238.42      236.36      4.65 o
  -4   5   2      546.22      552.62      5.09 o
  -3   5   2      924.65      973.27     11.11 o
  -2   5   2      812.64      846.64      9.01 o
  -1   5   2     1076.67     1188.72     12.71 o
   0   5   2      402.17      421.80      3.57 o
   1   5   2      660.12      673.62      5.80 o
   2   5   2        4.21        7.24      0.69 o
   3   5   2      386.66      353.93      5.37 o
   4   5   2       32.59       27.06      1.43 o
   5   5   2      984.73      957.23     11.07 o
   6   5   2     1069.72     1071.01      8.34 o
   7   5   2      101.27      102.35      5.48 o
   8   5   2       15.64       15.50      0.97 o
   9   5   2      455.16      463.21      5.02 o
  10   5   2       27.62       27.93      1.60 o
  11   5   2      129.11      123.96      3.57 o
  12   5   2      108.11      109.33      5.12 o
  13   5   2       36.09       30.04      2.67 o
  14   5   2      331.15      328.02     12.55 o
  15   5   2     1388.86     1388.90    155.21 o
 -15   6   2      299.00      315.92     27.42 o
 -14   6   2       23.41       24.27      4.07 o
 -13   6   2        0.87        2.61      1.57 o
 -12   6   2       58.26       59.11      3.05 o
 -11   6   2      179.05      179.99      7.49 o
 -10   6   2        2.82        3.41      1.05 o
  -9   6   2      184.48      180.61      5.02 o
  -8   6   2        3.61        2.50      0.58 o
  -7   6   2      455.79      466.34      5.89 o
  -6   6   2      447.31      446.24      4.84 o
  -5   6   2      484.57      467.75      9.03 o
  -4   6   2      253.96      240.89      5.70 o
  -3   6   2        0.13        0.41      0.41 o
  -2   6   2      671.45      670.76      8.66 o
  -1   6   2      928.37      910.96     14.69 o
   0   6   2       24.56       31.35      2.61 o
   1   6   2       25.55       23.24      1.89 o
   2   6   2     1930.94     1996.99     24.32 o
   3   6   2     3406.86     3627.38     35.63 o
   4   6   2      400.83      408.79      8.55 o
   5   6   2        0.01        1.15      0.32 o
   6   6   2      189.87      174.33      5.30 o
   7   6   2      664.60      687.02      9.39 o
   8   6   2      194.11      190.85      3.77 o
   9   6   2      191.81      194.41      4.18 o
  10   6   2       49.17       49.39      4.64 o
  11   6   2       27.39       27.95      2.37 o
  12   6   2      332.75      350.21     11.65 o
  13   6   2      378.56      350.28     44.20 o
  14   6   2        0.49        2.54      0.72 o
 -12   7   2        5.70        5.28      1.40 o
 -11   7   2       29.14       23.80      2.69 o
 -10   7   2     1399.86     1353.79     99.42 o
  -9   7   2        2.84        3.41      1.00 o
  -8   7   2        1.96        4.95      1.07 o
  -7   7   2        2.61        5.20      0.79 o
  -6   7   2       84.79       85.20      5.38 o
  -5   7   2        9.81       12.27      0.85 o
  -4   7   2      458.10      479.54      6.57 o
  -3   7   2     1094.63     1171.61     28.16 o
  -2   7   2       51.53       45.14      2.48 o
  -1   7   2      128.31      127.64      3.35 o
   0   7   2      409.47      427.91      5.86 o
   1   7   2       67.49       65.64      3.51 o
   2   7   2      181.44      179.97      4.09 o
   3   7   2       35.09       33.74      1.99 o
   4   7   2       23.52       24.12      1.79 o
   5   7   2      156.47      152.58      3.99 o
   6   7   2      116.85      109.12      4.55 o
   7   7   2      148.29      140.91      4.42 o
   8   7   2      115.50      119.21      5.49 o
   9   7   2       25.55       23.67      2.17 o
  10   7   2       54.13       41.81      6.17 o
  11   7   2      113.42      109.04     10.82 o
  12   7   2       37.41       29.08      3.90 o
 -10   8   2       72.02       62.05      6.42 o
  -9   8   2        2.78        5.29      1.04 o
  -8   8   2        0.85        2.36      0.92 o
  -7   8   2       56.58       53.88      4.28 o
  -6   8   2      352.58      357.24     11.70 o
  -5   8   2       15.11       13.39      1.62 o
  -4   8   2       71.15       60.28      2.70 o
  -3   8   2       83.52       89.92      5.45 o
  -2   8   2       75.60       75.46      3.52 o
  -1   8   2      249.50      242.06      8.59 o
   0   8   2        0.21        2.04      0.53 o
   1   8   2       33.88       27.43      2.18 o
   2   8   2      292.71      313.70      7.12 o
   3   8   2     1660.62     1511.29    100.98 o
   4   8   2      271.92      287.41      5.58 o
   5   8   2        1.96        1.81      0.55 o
   6   8   2       41.23       40.02      4.16 o
   7   8   2      107.39       96.21      8.45 o
   8   8   2      165.47      154.41     11.36 o
   9   8   2      213.23      185.37     22.01 o
  -4   9   2      129.89      108.54     11.59 o
  -3   9   2       27.06       28.64      2.74 o
  -2   9   2        0.01        1.94      0.80 o
  -1   9   2       22.98       23.90      3.82 o
   0   9   2       36.45       31.11      2.77 o
   1   9   2       87.84       82.69      9.05 o
   2   9   2        2.57        3.52      0.82 o
   3   9   2       11.47        9.44      1.26 o
 -19   1   3        9.43       15.09      1.74 o
 -18   1   3       68.75       85.99      4.96 o
 -17   1   3      103.35      115.83      5.15 o
 -16   1   3       10.58        8.92      0.81 o
 -15   1   3       28.36       29.43      1.78 o
 -14   1   3        8.11        7.27      0.76 o
 -13   1   3        9.45       12.46      0.78 o
 -12   1   3      362.02      372.79      3.89 o
 -11   1   3       99.47      104.62      2.40 o
 -10   1   3       81.58       99.22      3.09 o
  -9   1   3      164.26      171.52      2.59 o
  -8   1   3       97.83      105.47      2.17 o
  -7   1   3      426.92      497.20      5.86 o
  -6   1   3     5241.21     5700.20     36.42 o
  -5   1   3       19.78       29.16      1.23 o
  -4   1   3      356.76      355.01      2.45 o
  -3   1   3       43.60       42.11      1.68 o
  -2   1   3       23.77       19.84      3.10 o
  -1   1   3     8186.49     7892.11     94.00 o
   0   1   3    10425.66    10504.24     85.55 o
   1   1   3      422.80      432.03      2.55 o
   2   1   3     1952.98     1982.93      9.35 o
   3   1   3      234.38      184.91      2.18 o
   4   1   3      644.65      638.11      7.86 o
   5   1   3     5161.70     5887.67     34.06 o
   6   1   3      135.98      133.71      3.06 o
   7   1   3      131.16      127.40      2.03 o
   8   1   3        3.28        3.71      0.50 o
   9   1   3        3.11        7.40      0.62 o
  10   1   3      265.33      238.99      4.86 o
  11   1   3      249.20      237.21      5.66 o
  12   1   3      124.02      120.73      7.72 o
  13   1   3      204.41      208.62      6.12 o
  14   1   3      221.55      222.14      6.86 o
  15   1   3        7.94        7.78      1.28 o
  16   1   3       25.82       28.41      2.55 o
  17   1   3      148.03      159.60      8.80 o
  18   1   3       18.67       19.70      3.00 o
 -19   2   3      485.88      559.51     25.32 o
 -18   2   3        8.22        9.52      1.62 o
 -17   2   3        1.09        1.63      0.80 o
 -16   2   3       30.12       32.71      2.43 o
 -15   2   3      173.00      173.64      6.03 o
 -14   2   3      494.33      484.61      6.72 o
 -13   2   3       18.08       10.99      1.07 o
 -12   2   3       18.09       14.42      1.22 o
 -11   2   3       31.62       35.96      2.20 o
 -10   2   3       39.51       40.86      2.19 o
  -9   2   3        0.35        2.95      1.40 o
  -8   2   3        3.16       11.61      1.37 o
  -7   2   3       51.06       47.82      1.92 o
  -6   2   3      288.22      292.95      4.05 o
  -5   2   3      356.38      340.68      6.78 o
  -4   2   3       28.44       20.01      2.87 o
  -3   2   3      236.08      160.81      5.91 o
  -2   2   3     1935.77     2054.82     13.34 o
  -1   2   3      997.34     1035.47     10.39 o
   0   2   3    14581.62    14559.84     62.52 o
   1   2   3     1661.06     1663.58     11.91 o
   2   2   3       21.90       26.36      2.38 o
   3   2   3       54.90       81.88      3.82 o
   4   2   3      560.35      561.57      6.74 o
   5   2   3     2231.36     2523.94      8.25 o
   6   2   3       17.78       35.89      1.76 o
   7   2   3        2.94        1.26      0.49 o
   8   2   3        1.92        4.47      0.53 o
   9   2   3        5.46        7.15      0.92 o
  10   2   3       27.70       26.10      1.68 o
  11   2   3      257.85      241.01      6.97 o
  12   2   3      105.47       93.20      3.71 o
  13   2   3       62.47       54.44      3.47 o
  14   2   3      143.01      139.14      4.65 o
  15   2   3      246.49      274.06      9.03 o
  16   2   3       19.99       15.47      2.15 o
  17   2   3       20.18       22.30      2.33 o
  18   2   3      113.01      114.74      7.96 o
 -18   3   3        0.09        1.76      0.82 o
 -17   3   3        1.74        3.55      1.23 o
 -16   3   3      146.49      157.30      5.72 o
 -15   3   3        2.62        3.96      1.39 o
 -14   3   3        9.30        8.66      1.89 o
 -13   3   3      172.03      153.01      9.49 o
 -12   3   3       27.03       34.44      4.00 o
 -11   3   3      163.07      173.04      5.84 o
 -10   3   3       41.56       27.81      4.73 o
  -9   3   3      446.34      494.19      9.48 o
  -8   3   3      235.46      253.39     13.18 o
  -7   3   3     3279.56     3703.61     45.97 o
  -6   3   3     1882.35     2042.30     47.43 o
  -5   3   3       31.30       30.93      2.31 o
  -4   3   3      415.34      364.40      5.58 o
  -3   3   3      499.05      445.49      4.39 o
  -2   3   3      611.56      665.56      6.34 o
  -1   3   3     1429.27     1357.65     13.72 o
   0   3   3      785.24      673.74     10.16 o
   1   3   3     8037.60     8635.00     35.73 o
   2   3   3       38.62       48.29      1.91 o
   3   3   3      385.15      429.56      6.22 o
   4   3   3     1454.13     1447.85     14.69 o
   5   3   3      164.44      160.80      5.37 o
   6   3   3       13.77        3.66      0.82 o
   7   3   3      582.00      624.85      6.25 o
   8   3   3       29.20       30.60      2.00 o
   9   3   3      259.54      273.20      9.35 o
  10   3   3        3.31        7.19      0.69 o
  11   3   3       11.56       12.85      1.15 o
  12   3   3     1152.24     1173.11     15.20 o
  13   3   3      412.49      441.59     14.32 o
  14   3   3     1662.52     1774.44     28.50 o
  15   3   3      143.50      148.52      4.87 o
  16   3   3        4.81        4.67      0.81 o
  17   3   3        9.40        9.90      1.41 o
 -17   4   3       83.41       93.33      7.68 o
 -16   4   3      198.93      196.39     12.23 o
 -15   4   3       18.30       19.98      3.74 o
 -14   4   3      259.10      262.64     11.72 o
 -13   4   3      156.17      143.86      8.58 o
 -12   4   3       42.43       42.22      3.65 o
 -11   4   3        0.03        2.66      0.74 o
 -10   4   3        4.36        5.39      3.93 o
  -9   4   3       12.73       10.96      1.02 o
  -8   4   3       16.70       15.48      1.91 o
  -7   4   3        0.54        1.42      0.64 o
  -6   4   3       86.65       90.42      3.05 o
  -5   4   3      130.25      152.19      2.61 o
  -4   4   3      187.33      187.40      4.63 o
  -3   4   3       72.91       82.05      2.67 o
  -2   4   3     1044.35      979.22     11.27 o
  -1   4   3      476.69      516.98      5.61 o
   0   4   3      654.20      651.94      7.83 o
   1   4   3     2705.52     3024.08     22.16 o
   2   4   3       25.42       33.38      1.67 o
   3   4   3      121.23      110.73      2.85 o
   4   4   3      995.59     1113.27      6.30 o
   5   4   3        0.90        1.60      0.38 o
   6   4   3      234.04      226.83      4.76 o
   7   4   3       14.78       12.45      2.15 o
   8   4   3        2.41        3.95      0.56 o
   9   4   3        3.13        3.71      0.58 o
  10   4   3      345.89      350.86      8.04 o
  11   4   3     1031.28     1096.47     18.80 o
  12   4   3      181.32      177.14      9.28 o
  13   4   3        0.66        1.95      1.47 o
  14   4   3       53.28       50.56      4.08 o
  15   4   3       76.07       70.81      4.45 o
  16   4   3       43.29       37.32      4.82 o
 -16   5   3        9.70        7.33      1.32 o
 -15   5   3       61.19       56.03      4.47 o
 -14   5   3        1.90        4.28      1.71 o
 -13   5   3      240.37      235.89     28.03 o
 -12   5   3        0.08        1.93      1.02 o
 -11   5   3        2.36        3.55      1.03 o
 -10   5   3      452.02      463.00      8.88 o
  -9   5   3      176.85      176.92      5.78 o
  -8   5   3      468.58      475.99     15.78 o
  -7   5   3       62.68       53.04      3.82 o
  -6   5   3      252.25      248.82      5.25 o
  -5   5   3       12.48       20.70      1.27 o
  -4   5   3      938.32      978.90     18.12 o
  -3   5   3       42.68       36.14      1.91 o
  -2   5   3      631.31      645.29      9.54 o
  -1   5   3       32.96       16.41      1.77 o
   0   5   3        0.04        1.69      0.53 o
   1   5   3      639.62      586.81     10.98 o
   2   5   3      467.33      498.09      4.26 o
   3   5   3      119.04      100.57      3.08 o
   4   5   3        1.70        3.28      0.59 o
   5   5   3       29.38       33.24      2.46 o
   6   5   3        3.40        2.20      0.48 o
   7   5   3       44.48       43.75      2.73 o
   8   5   3      938.73     1020.18     14.28 o
   9   5   3        2.19        2.69      0.60 o
  10   5   3      458.55      501.40      9.00 o
  11   5   3      592.23      611.51      8.97 o
  12   5   3       75.09       74.79      3.89 o
  13   5   3       10.57        9.93      1.50 o
  14   5   3      279.50      340.18     23.52 o
  15   5   3     1136.61     1291.07     15.07 o
 -15   6   3      109.53      100.56     12.11 o
 -14   6   3       42.54       35.16      6.84 o
 -13   6   3       22.97       24.00      2.68 o
 -12   6   3      333.49      359.84     22.17 o
 -11   6   3        5.45        4.10      1.22 o
 -10   6   3       32.03       31.45      3.08 o
  -9   6   3        0.24        1.33      0.57 o
  -8   6   3       15.08       11.27      1.35 o
  -7   6   3       53.43       61.19      7.17 o
  -6   6   3       86.77       83.76      4.55 o
  -5   6   3      152.80      153.47      3.79 o
  -4   6   3      124.77      120.78      3.32 o
  -3   6   3      212.20      222.67      7.96 o
  -2   6   3      101.10       96.51      5.90 o
  -1   6   3      272.98      251.69      8.91 o
   0   6   3        0.13        1.44      0.63 o
   1   6   3      371.27      364.52      4.59 o
   2   6   3     2679.49     2787.67     42.79 o
   3   6   3       20.48       24.37      2.12 o
   4   6   3       42.09       34.56      2.09 o
   5   6   3        9.10        5.87      0.66 o
   6   6   3       63.70       63.21      2.80 o
   7   6   3      126.40      128.36      3.26 o
   8   6   3      141.64      136.94      3.49 o
   9   6   3        0.09        1.00      0.41 o
  10   6   3      400.53      421.03     12.80 o
  11   6   3      172.02      169.24     11.98 o
  12   6   3      196.37      195.38     16.79 o
  13   6   3        9.17        7.22      1.83 o
  14   6   3       38.61       40.02      7.90 o
 -13   7   3        1.20        2.70      1.95 o
 -12   7   3      173.15      183.21     11.82 o
 -11   7   3       19.71       14.09      1.94 o
 -10   7   3       26.04       38.65      3.50 o
  -9   7   3       94.89      106.54      9.90 o
  -8   7   3      336.17      346.20     24.23 o
  -7   7   3      137.99      145.25      4.88 o
  -6   7   3       29.92       34.27      2.62 o
  -5   7   3        7.01        9.72      1.39 o
  -4   7   3       17.99       22.59      1.32 o
  -3   7   3        4.28        3.27      0.51 o
  -2   7   3      128.72      126.95      3.33 o
  -1   7   3       66.44       74.37      3.22 o
   0   7   3      437.93      461.59     16.39 o
   1   7   3       39.78       45.48      2.40 o
   2   7   3       29.44       23.11      1.60 o
   3   7   3      404.30      415.34     11.15 o
   4   7   3      168.84      180.02      9.81 o
   5   7   3        0.79        2.25      0.65 o
   6   7   3      119.69      113.98      5.36 o
   7   7   3        3.54        2.49      0.71 o
   8   7   3        2.73        2.38      0.77 o
   9   7   3      301.98      315.68     17.08 o
  10   7   3      175.82      178.84     12.55 o
  11   7   3       34.68       34.06      3.39 o
 -10   8   3        0.07        2.45      1.04 o
  -9   8   3        4.24        4.17      0.85 o
  -8   8   3       16.69       19.45      2.47 o
  -7   8   3      130.32      133.11     12.09 o
  -6   8   3       72.57       76.94      9.73 o
  -5   8   3       16.05       14.14      1.36 o
  -4   8   3       11.54       11.70      1.47 o
  -3   8   3       35.44       26.92      1.92 o
  -2   8   3      133.96      143.98      5.13 o
  -1   8   3       49.18       56.45      4.97 o
   0   8   3       71.44       73.91      3.70 o
   1   8   3       49.22       49.21      2.67 o
   2   8   3        0.65        6.85      1.12 o
   3   8   3     1136.27     1216.71     35.78 o
   4   8   3      262.92      269.07     10.46 o
   5   8   3       11.31       13.25      1.42 o
   6   8   3        3.62        3.59      0.93 o
   7   8   3      259.29      272.37     17.69 o
   8   8   3      116.37      114.82     20.20 o
  -4   9   3       31.84       13.92      1.79 o
  -3   9   3      189.78      197.75     37.18 o
  -2   9   3        6.88        5.03      0.95 o
  -1   9   3       24.07       23.55      3.24 o
   0   9   3      111.96      127.47     10.02 o
   1   9   3      251.79      262.05     13.03 o
   2   9   3        7.12        5.28      0.97 o
   3   9   3       28.82       24.87      4.55 o
 -19   0   4      149.40      170.26     17.78 o
 -18   0   4        2.74        1.49      0.98 o
 -17   0   4      281.01      276.14     10.70 o
 -16   0   4      273.92      264.00     12.48 o
 -15   0   4       40.10       35.86      2.18 o
 -14   0   4       42.61       42.23      2.55 o
 -13   0   4      337.26      291.64     11.75 o
 -12   0   4      185.60      173.45      5.87 o
 -11   0   4      114.64      109.05      3.02 o
 -10   0   4       10.75        6.23      0.64 o
  -9   0   4      226.02      284.06      5.68 o
  -8   0   4     6102.73     6388.69     35.16 o
  -7   0   4      886.67      887.60      7.10 o
  -6   0   4        5.47        8.44      0.78 o
  -5   0   4     6583.07     6738.63     43.25 o
  -4   0   4     1854.70     1765.94     10.04 o
  -3   0   4    18320.06    17507.78     62.29 o
  -2   0   4    13519.69    12449.50    151.37 o
  -1   0   4     3260.40     2930.44     14.01 o
   0   0   4     1309.34     1161.91      9.92 o
   1   0   4    11775.19    11652.56     46.39 o
   2   0   4     3444.00     3324.29     33.67 o
   3   0   4     2711.67     2869.43     20.83 o
   4   0   4     5493.35     5743.07     33.30 o
   5   0   4     5381.52     5873.88     32.78 o
   6   0   4    11999.71    13550.09     65.98 o
   7   0   4       21.05       74.74      4.93 o
   8   0   4      291.45      287.98      6.47 o
   9   0   4      171.88      139.30      8.27 o
  10   0   4     1002.81     1016.62     14.86 o
  11   0   4      447.16      431.99      6.24 o
  12   0   4     5109.89     5572.63     64.71 o
  13   0   4       58.51       54.20      5.34 o
  14   0   4      117.19      122.79      7.93 o
  15   0   4      292.28      289.85     10.15 o
  16   0   4      442.91      466.15     13.30 o
  17   0   4       39.17       49.32      9.33 o
  18   0   4       90.86       84.33     17.65 o
 -19   1   4      438.80      486.57     16.82 o
 -18   1   4      262.33      272.48     12.26 o
 -17   1   4       21.20       15.79      1.43 o
 -16   1   4      124.19      114.62      3.30 o
 -15   1   4      764.02      777.45     11.72 o
 -14   1   4     1325.01     1318.41     14.20 o
 -13   1   4      142.89      126.54      2.39 o
 -12   1   4        2.51        1.02      0.53 o
 -11   1   4       36.54       37.45      2.25 o
 -10   1   4       39.33       33.62      2.32 o
  -9   1   4       75.71       68.03      3.20 o
  -8   1   4     3716.65     4462.49     45.47 o
  -7   1   4     9846.28    11040.28     66.33 o
  -6   1   4      108.51       94.79      1.94 o
  -5   1   4     1101.28     1199.53      7.73 o
  -4   1   4      316.74      394.62      2.94 o
  -3   1   4      100.28      138.36      2.15 o
  -2   1   4       35.78       18.21      1.28 o
  -1   1   4     3754.95     3918.15     39.56 o
   0   1   4    12705.48    12071.42     45.84 o
   1   1   4     3154.54     2746.55      6.73 o
   2   1   4      503.96      560.21      5.94 o
   3   1   4     2990.62     2998.61      9.60 o
   4   1   4      233.34      162.58      1.61 o
   5   1   4     1242.97     1222.18     10.65 o
   6   1   4      515.17      460.48      5.23 o
   7   1   4      983.06     1024.73      5.97 o
   8   1   4     2058.42     2101.40     14.23 o
   9   1   4     1592.23     1547.21     12.64 o
  10   1   4     1496.80     1473.26     10.49 o
  11   1   4        0.08        1.82      0.42 o
  12   1   4       57.37       63.80      4.66 o
  13   1   4       22.38       16.68      1.35 o
  14   1   4      114.67      113.77      7.59 o
  15   1   4       61.96       48.88     10.42 o
  16   1   4        6.77        6.76      0.94 o
  17   1   4        0.20        3.14      1.06 o
  18   1   4      214.13      234.56     11.10 o
 -19   2   4       20.01       21.20      3.36 o
 -18   2   4       20.67       23.99      3.14 o
 -17   2   4       55.39       62.02      3.14 o
 -16   2   4       71.94       80.09      5.63 o
 -15   2   4       46.36       49.21      3.15 o
 -14   2   4       98.27       91.50      3.99 o
 -13   2   4      179.08      175.55      3.23 o
 -12   2   4      412.68      363.92      5.76 o
 -11   2   4      751.80      727.40      8.17 o
 -10   2   4       92.49       95.93      3.05 o
  -9   2   4      963.29     1038.18      9.13 o
  -8   2   4       22.69        5.59      1.81 o
  -7   2   4     4161.58     4413.68     17.48 o
  -6   2   4      489.90      487.89      5.84 o
  -5   2   4      135.82      141.67      2.02 o
  -4   2   4     4921.75     5017.06     40.93 o
  -3   2   4     1856.69     1820.44     16.32 o
  -2   2   4     3354.17     3248.56     17.67 o
  -1   2   4     2185.50     1987.38     16.36 o
   0   2   4     1452.90     1379.93     18.04 o
   1   2   4     2343.77     2306.73     14.30 o
   2   2   4      407.14      363.56      4.87 o
   3   2   4        5.78        7.58      0.70 o
   4   2   4     1008.39     1072.34      9.48 o
   5   2   4     9104.63    10083.79     49.67 o
   6   2   4      937.51      875.88     14.62 o
   7   2   4      549.11      611.19     17.68 o
   8   2   4        2.25        1.47      0.50 o
   9   2   4      180.97      182.63      3.70 o
  10   2   4      115.55      108.70      2.99 o
  11   2   4     1614.73     1662.19     14.52 o
  12   2   4      118.57      101.51      3.74 o
  13   2   4     1112.35     1177.14     22.49 o
  14   2   4      146.67      138.66      5.58 o
  15   2   4      257.84      260.80     14.41 o
  16   2   4       85.18       77.81      4.34 o
  17   2   4      209.66      215.32     12.60 o
 -18   3   4      268.57      276.17     11.14 o
 -17   3   4       23.02       24.78      2.04 o
 -16   3   4      132.40      129.97      6.38 o
 -15   3   4      516.05      518.66     10.36 o
 -14   3   4      170.37      166.46      7.63 o
 -13   3   4      929.83      923.60     13.95 o
 -12   3   4       50.51       48.55      4.01 o
 -11   3   4       63.40       71.03      3.81 o
 -10   3   4      993.62     1093.86      8.99 o
  -9   3   4      393.37      434.38      6.47 o
  -8   3   4       18.76       20.28      2.32 o
  -7   3   4        5.30        6.82      2.20 o
  -6   3   4     1553.58     1785.48     24.34 o
  -5   3   4      137.17       95.01      3.10 o
  -4   3   4       48.64       91.73      2.76 o
  -3   3   4       10.14        9.28      0.53 o
  -2   3   4     2228.38     2447.63     15.64 o
  -1   3   4      798.40      752.26     11.03 o
   0   3   4      553.35      503.29      5.43 o
   1   3   4     1332.28     1430.72      9.48 o
   2   3   4       41.84       61.59      2.15 o
   3   3   4      428.13      438.38      6.24 o
   4   3   4     3085.68     3366.60     16.24 o
   5   3   4      690.16      634.29      7.11 o
   6   3   4      172.36      141.52      2.06 o
   7   3   4       17.60       24.66      1.89 o
   8   3   4      525.15      517.66      6.23 o
   9   3   4      947.73      915.66      5.66 o
  10   3   4       14.78        7.56      1.18 o
  11   3   4      499.52      518.44      7.08 o
  12   3   4      488.75      490.32      6.80 o
  13   3   4        0.89        2.84      1.12 o
  14   3   4        0.43        0.91      0.70 o
  15   3   4       34.20       24.60      2.45 o
  16   3   4        1.57        2.48      0.90 o
  17   3   4      409.88      456.27     21.00 o
 -17   4   4        2.94        2.30      1.79 o
 -16   4   4       19.77       20.70      1.80 o
 -15   4   4        1.63        0.00      1.02 o
 -14   4   4        1.25        1.15      1.56 o
 -13   4   4       82.94       94.38      6.69 o
 -12   4   4     1318.52     1354.89     20.57 o
 -11   4   4       56.23       49.32      3.16 o
 -10   4   4       81.15       76.04      6.96 o
  -9   4   4        0.03        1.72      1.05 o
  -8   4   4     1388.35     1416.50     13.10 o
  -7   4   4      289.23      261.88      6.44 o
  -6   4   4      827.91      908.64      8.28 o
  -5   4   4      239.62      193.33      4.35 o
  -4   4   4      473.68      436.23      5.46 o
  -3   4   4     3018.51     3079.17     17.08 o
  -2   4   4      693.61      702.69      7.43 o
  -1   4   4       98.35      122.30      3.57 o
   0   4   4        6.83        4.56      0.67 o
   1   4   4      382.60      360.42      4.80 o
   2   4   4      697.45      719.65      6.04 o
   3   4   4       15.32        8.75      0.69 o
   4   4   4     1573.95     1733.70     11.43 o
   5   4   4      103.59      110.40      2.57 o
   6   4   4      255.65      243.80      4.07 o
   7   4   4      557.39      544.02      6.01 o
   8   4   4       23.57       27.13      2.29 o
   9   4   4       53.85       45.00      2.99 o
  10   4   4      222.84      233.44      5.53 o
  11   4   4      207.34      206.22      6.58 o
  12   4   4      309.20      329.47      5.52 o
  13   4   4       64.36       58.81      4.47 o
  14   4   4       27.51       21.32      1.72 o
  15   4   4       15.40       11.17      4.98 o
  16   4   4      236.11      253.53     13.44 o
 -16   5   4       68.04       63.63      5.34 o
 -15   5   4       94.15       99.19      6.97 o
 -14   5   4      746.79      697.70     47.76 o
 -13   5   4       53.77       58.12      4.08 o
 -12   5   4      628.31      633.95     28.47 o
 -11   5   4      298.72      303.47     16.51 o
 -10   5   4        2.06        3.27      0.71 o
  -9   5   4        5.43        4.72      0.91 o
  -8   5   4       36.01       34.98      2.96 o
  -7   5   4      108.23      117.52      5.90 o
  -6   5   4      662.41      674.47      7.23 o
  -5   5   4     1843.74     1885.90     10.85 o
  -4   5   4      265.08      233.86      4.06 o
  -3   5   4      181.03      183.51      2.94 o
  -2   5   4      304.82      287.99      4.01 o
  -1   5   4      503.46      496.29      4.72 o
   0   5   4       78.05       70.39      2.60 o
   1   5   4       78.73       87.93      3.33 o
   2   5   4      708.75      756.76      5.15 o
   3   5   4       31.64       31.49      1.51 o
   4   5   4      464.92      491.68      2.97 o
   5   5   4      345.61      357.43      4.00 o
   6   5   4       28.68       30.37      1.89 o
   7   5   4       19.35       19.32      1.07 o
   8   5   4      181.92      181.05      3.78 o
   9   5   4      201.58      198.04      5.08 o
  10   5   4      195.56      187.13      3.93 o
  11   5   4       34.92       30.14      2.57 o
  12   5   4       35.08       30.04      2.73 o
  13   5   4      460.52      483.43     17.08 o
  14   5   4      143.00      143.28     11.98 o
  15   5   4        2.35        3.03      1.05 o
 -15   6   4      142.23      132.88     10.39 o
 -14   6   4        9.59        8.46      1.26 o
 -13   6   4      168.58      164.16     10.60 o
 -12   6   4       12.72        9.26      1.81 o
 -11   6   4      763.73      783.93     21.76 o
 -10   6   4        2.54        1.88      0.80 o
  -9   6   4       26.22       19.36      1.62 o
  -8   6   4      117.67      125.97      4.43 o
  -7   6   4      133.81      131.66      3.80 o
  -6   6   4      144.58      138.40      4.15 o
  -5   6   4       28.84       33.69      2.34 o
  -4   6   4      465.55      487.44      5.94 o
  -3   6   4      312.53      297.63      7.09 o
  -2   6   4      396.86      385.26      4.85 o
  -1   6   4      375.17      389.68      4.24 o
   0   6   4       18.88       11.84      0.94 o
   1   6   4       15.12       12.55      2.13 o
   2   6   4      703.48      743.04     16.52 o
   3   6   4       70.81       61.58      5.26 o
   4   6   4       48.25       38.74      2.01 o
   5   6   4        4.66        7.10      0.98 o
   6   6   4        7.76        6.47      0.71 o
   7   6   4      108.39      110.88      3.38 o
   8   6   4       46.64       36.43      2.32 o
   9   6   4       21.74       17.33      1.72 o
  10   6   4      557.33      591.95     14.18 o
  11   6   4       43.58       46.13      3.61 o
  12   6   4        0.29        2.34      1.29 o
  13   6   4       99.63       85.07     11.07 o
 -13   7   4      371.97      356.15     26.60 o
 -12   7   4        0.01        2.42      0.95 o
 -11   7   4      274.29      288.94     14.46 o
 -10   7   4        4.38        5.90      2.11 o
  -9   7   4       89.24       93.66      6.22 o
  -8   7   4      105.89      111.15      7.67 o
  -7   7   4        5.05        3.53      0.63 o
  -6   7   4       68.12       62.79      3.73 o
  -5   7   4      596.29      585.01     24.10 o
  -4   7   4      237.23      260.99      5.79 o
  -3   7   4       19.10       18.80      1.14 o
  -2   7   4       64.27       66.02      3.26 o
  -1   7   4      105.74      109.62      3.09 o
   0   7   4      143.64      145.60      3.74 o
   1   7   4       36.55       29.25      1.48 o
   2   7   4       80.86       76.71      3.23 o
   3   7   4       78.84       64.35      4.44 o
   4   7   4       38.25       37.22      4.61 o
   5   7   4       59.20       55.73      3.06 o
   6   7   4        0.72        1.33      0.68 o
   7   7   4      239.46      240.43      9.59 o
   8   7   4       67.16       61.09      4.54 o
   9   7   4       28.23       30.51      2.97 o
  10   7   4       15.02       14.46      2.33 o
  11   7   4       18.09       17.25      2.87 o
  -9   8   4       86.88       75.39      7.29 o
  -8   8   4       14.01       16.49      2.50 o
  -7   8   4       91.99       94.46      7.49 o
  -6   8   4        0.13        2.15      1.47 o
  -5   8   4       74.17       67.15      6.16 o
  -4   8   4       56.19       49.24      2.38 o
  -3   8   4       56.87       59.88      2.55 o
  -2   8   4       51.74       51.47      3.74 o
  -1   8   4       19.39       20.90      2.17 o
   0   8   4       60.89       63.58      4.93 o
   1   8   4        2.22        4.33      1.22 o
   2   8   4       55.27       41.39      2.91 o
   3   8   4      382.36      376.40     15.50 o
   4   8   4       76.19       68.11      3.55 o
   5   8   4        9.51        9.46      1.17 o
   6   8   4       37.68       39.37      3.39 o
   7   8   4        2.98        1.44      0.70 o
   8   8   4       38.91       30.14      3.45 o
  -3   9   4       15.70       12.72      1.88 o
  -2   9   4       17.85       15.78      1.94 o
  -1   9   4       18.44       17.41      2.17 o
   0   9   4       11.29       11.23      1.75 o
   1   9   4       21.34       14.97      1.65 o
   2   9   4       11.42       11.26      1.89 o
 -19   1   5       10.65        7.45      1.13 o
 -18   1   5        4.78        4.28      1.22 o
 -17   1   5        5.47        4.50      0.72 o
 -16   1   5        0.64        2.24      0.46 o
 -15   1   5      150.10      137.05      3.90 o
 -14   1   5       52.73       50.03      2.24 o
 -13   1   5      115.64      110.98      2.84 o
 -12   1   5      462.42      460.20      5.64 o
 -11   1   5      378.04      401.91      4.19 o
 -10   1   5       72.24       73.93      1.69 o
  -9   1   5        5.77        3.41      0.39 o
  -8   1   5     3586.68     3938.07     19.39 o
  -7   1   5     3794.25     4363.78     32.18 o
  -6   1   5       68.06       51.60      1.69 o
  -5   1   5       18.82       23.03      1.08 o
  -4   1   5      287.06      267.43      2.24 o
  -3   1   5      212.88      189.86      1.92 o
  -2   1   5     1565.88     1340.20     59.21 o
  -1   1   5      168.12      149.05      3.16 o
   0   1   5      908.71      772.11     12.45 o
   1   1   5      125.09      114.84      1.43 o
   2   1   5       46.11       34.78      1.33 o
   3   1   5     3014.53     3116.79     13.57 o
   4   1   5       12.07       18.49      1.99 o
   5   1   5      322.07      328.72      3.58 o
   6   1   5      451.51      545.86      7.04 o
   7   1   5       22.88       26.42      1.47 o
   8   1   5      289.07      303.41      4.52 o
   9   1   5      177.61      195.10      3.77 o
  10   1   5        0.67        4.33      1.00 o
  11   1   5        0.86        2.17      0.60 o
  12   1   5        9.86        6.66      0.95 o
  13   1   5       12.83        9.78      1.21 o
  14   1   5        4.99        2.66      0.77 o
  15   1   5       39.97       29.53      3.68 o
  16   1   5        1.19        3.43      1.42 o
  17   1   5       95.61      102.28      7.44 o
 -19   2   5       30.16       36.05      3.12 o
 -18   2   5       58.01       55.83      4.83 o
 -17   2   5      108.20      114.72      5.15 o
 -16   2   5      108.62      115.71      5.29 o
 -15   2   5       82.19       84.23      4.60 o
 -14   2   5      124.66      108.92      5.64 o
 -13   2   5      374.51      382.40      9.55 o
 -12   2   5        3.55        8.47      1.24 o
 -11   2   5        6.23        4.96      0.49 o
 -10   2   5       30.32       23.82      1.77 o
  -9   2   5      238.23      251.83      4.04 o
  -8   2   5        0.16        0.51      0.35 o
  -7   2   5        0.92        4.36      1.31 o
  -6   2   5      256.43      268.75      3.57 o
  -5   2   5       14.56       20.88      0.88 o
  -4   2   5      152.16      127.15      2.34 o
  -3   2   5        0.01        0.61      0.75 o
  -2   2   5     1076.76     1161.77     13.40 o
  -1   2   5     1166.56     1249.08      7.75 o
   0   2   5      303.91      327.03      5.93 o
   1   2   5      391.46      380.49      2.96 o
   2   2   5     4204.36     4370.27     30.06 o
   3   2   5       60.75       63.42      1.95 o
   4   2   5     1899.75     2148.07     12.33 o
   5   2   5      416.99      471.02      6.39 o
   6   2   5     4629.07     5306.18     31.33 o
   7   2   5     2232.38     2582.55     17.09 o
   8   2   5        3.11        6.27      0.83 o
   9   2   5       36.09       35.97      2.13 o
  10   2   5        4.49        8.67      0.76 o
  11   2   5       17.64        8.83      0.95 o
  12   2   5      113.28       98.61      8.27 o
  13   2   5      185.74      179.44      6.20 o
  14   2   5        0.05        1.82      0.61 o
  15   2   5        0.63        3.11      1.18 o
  16   2   5      394.69      432.20     16.04 o
  17   2   5        1.30        1.94      0.77 o
 -18   3   5        2.85        5.41      1.10 o
 -17   3   5       18.00       16.66      2.14 o
 -16   3   5      211.23      193.68      7.57 o
 -15   3   5        3.94        4.04      1.01 o
 -14   3   5      151.04      148.20      4.86 o
 -13   3   5       50.53       51.43      3.37 o
 -12   3   5       25.88       26.90      5.00 o
 -11   3   5      300.02      326.62      8.58 o
 -10   3   5      136.35      117.99      8.42 o
  -9   3   5      100.77      100.01      8.01 o
  -8   3   5        3.58        7.51      1.29 o
  -7   3   5      169.54      187.54      3.94 o
  -6   3   5     5678.80     6339.54     35.11 o
  -5   3   5      153.21      116.19      2.20 o
  -4   3   5       16.07       10.96      0.90 o
  -3   3   5      700.60      638.47      6.84 o
  -2   3   5       47.25       54.56      1.69 o
  -1   3   5      366.73      391.66      3.71 o
   0   3   5      478.45      523.31      4.85 o
   1   3   5      142.07      126.33      3.33 o
   2   3   5       89.73       87.97      2.05 o
   3   3   5       47.24       41.46      2.11 o
   4   3   5     1687.82     1837.67      8.78 o
   5   3   5        1.03        1.90      0.65 o
   6   3   5       57.57       49.65      1.55 o
   7   3   5       35.49       37.01      1.96 o
   8   3   5       83.92       69.24      2.28 o
   9   3   5       90.68       89.03      3.28 o
  10   3   5       30.95       25.85      1.94 o
  11   3   5        1.93        3.08      0.65 o
  12   3   5       26.08       20.49      1.67 o
  13   3   5       74.32       73.06      5.08 o
  14   3   5      154.38      143.82      6.71 o
  15   3   5       17.49       15.99      1.21 o
  16   3   5       18.17       27.86      2.61 o
  17   3   5      134.35      174.43      9.69 o
 -17   4   5       46.13       39.87      3.91 o
 -16   4   5      203.53      197.39     11.53 o
 -15   4   5       42.25       49.15      3.76 o
 -14   4   5       33.99       28.20      3.81 o
 -13   4   5       41.76       36.78      3.21 o
 -12   4   5      194.21      193.41     21.40 o
 -11   4   5       11.14       12.28      2.42 o
 -10   4   5       93.06       99.27      8.84 o
  -9   4   5      191.64      196.09     10.17 o
  -8   4   5       12.54       11.61      2.92 o
  -7   4   5       23.39       25.12      1.51 o
  -6   4   5       54.22       53.55      1.72 o
  -5   4   5        5.16        4.86      0.80 o
  -4   4   5      133.61      122.84      3.58 o
  -3   4   5        0.36        1.11      0.41 o
  -2   4   5     1393.27     1560.61      9.85 o
  -1   4   5       50.53       63.04      2.39 o
   0   4   5     1191.62     1241.94      7.69 o
   1   4   5      659.32      652.58     11.18 o
   2   4   5      110.91       95.77      1.85 o
   3   4   5     1885.86     2023.70     10.46 o
   4   4   5      346.10      390.51      5.99 o
   5   4   5      194.72      171.60      2.70 o
   6   4   5     1640.76     1764.68     18.63 o
   7   4   5     1844.17     1934.48     17.10 o
   8   4   5       72.68       76.61      4.38 o
   9   4   5      250.61      248.20      6.35 o
  10   4   5       92.91      104.43      5.16 o
  11   4   5        1.12        2.17      0.46 o
  12   4   5      261.71      275.16      9.69 o
  13   4   5        2.34        2.96      1.18 o
  14   4   5      286.87      309.96     11.84 o
  15   4   5       48.38       51.56      4.94 o
  16   4   5        2.96        2.04      1.25 o
 -16   5   5        4.91        3.38      1.12 o
 -15   5   5       15.47       18.20      2.28 o
 -14   5   5       65.85       63.32      6.84 o
 -13   5   5      271.00      274.23     18.81 o
 -12   5   5       65.99       67.64      5.85 o
 -11   5   5      104.31      103.32      7.30 o
 -10   5   5      179.50      184.55      5.66 o
  -9   5   5      379.24      404.25     13.92 o
  -8   5   5       60.12       65.24      4.98 o
  -7   5   5      524.87      527.40      7.26 o
  -6   5   5      678.98      720.28      8.98 o
  -5   5   5     1996.82     2240.44     28.22 o
  -4   5   5       68.74       49.58      2.39 o
  -3   5   5        5.02        5.51      0.79 o
  -2   5   5      932.27      906.94     10.75 o
  -1   5   5      697.23      727.97      7.38 o
   0   5   5       39.13       57.71      1.61 o
   1   5   5      922.75      921.80     15.73 o
   2   5   5        2.80        2.47      0.38 o
   3   5   5      112.12      120.19      2.58 o
   4   5   5       50.27       41.93      1.55 o
   5   5   5       70.92       70.54      2.37 o
   6   5   5       37.75       38.87      2.63 o
   7   5   5       78.96       80.08      3.48 o
   8   5   5        9.04       10.52      0.90 o
   9   5   5       32.81       30.65      1.83 o
  10   5   5       43.14       38.00      2.30 o
  11   5   5       53.57       46.50      2.94 o
  12   5   5        1.52        2.41      0.59 o
  13   5   5      226.27      243.79     15.06 o
  14   5   5       28.23       24.07      7.14 o
 -15   6   5        0.16        1.86      0.72 o
 -14   6   5        1.35        3.20      1.00 o
 -13   6   5       58.30       48.77      3.69 o
 -12   6   5      127.87      127.17      6.30 o
 -11   6   5      132.14      135.39      8.82 o
 -10   6   5       30.08       24.70      3.21 o
  -9   6   5       24.66       25.23      1.97 o
  -8   6   5       28.36       28.00      1.92 o
  -7   6   5       91.03       85.04      3.55 o
  -6   6   5       17.87       17.42      1.93 o
  -5   6   5       59.59       58.15      2.99 o
  -4   6   5       77.19       73.29      2.60 o
  -3   6   5      490.22      506.13      8.20 o
  -2   6   5       29.07       26.82      2.07 o
  -1   6   5      619.58      640.72     12.65 o
   0   6   5      293.07      323.65      4.15 o
   1   6   5      145.07      133.35      3.16 o
   2   6   5      398.09      406.52      8.22 o
   3   6   5      703.57      715.50     14.07 o
   4   6   5       25.05       20.18      1.05 o
   5   6   5      612.57      649.37      6.69 o
   6   6   5      167.91      171.30      4.07 o
   7   6   5      239.30      247.43      4.70 o
   8   6   5      281.75      279.15      4.60 o
   9   6   5        0.00        1.66      0.69 o
  10   6   5       64.13       63.92      7.97 o
  11   6   5      214.35      233.84     13.45 o
  12   6   5        0.03        3.20      1.34 o
  13   6   5       63.29       41.33      6.89 o
 -12   7   5       41.37       43.75      3.97 o
 -11   7   5        7.81        6.69      1.27 o
 -10   7   5     1114.48     1210.83     87.74 o
  -9   7   5      137.84      138.28     10.93 o
  -8   7   5        1.46        1.12      1.24 o
  -7   7   5        9.20        6.92      1.38 o
  -6   7   5      146.52      150.07      4.13 o
  -5   7   5      746.57      772.10     35.49 o
  -4   7   5      850.23      889.25     15.04 o
  -3   7   5      149.13      146.21      3.70 o
  -2   7   5       36.12       34.90      2.03 o
  -1   7   5       71.92       79.08      4.02 o
   0   7   5      827.20      758.72     38.60 o
   1   7   5      138.98      135.04      3.10 o
   2   7   5        0.32        2.05      0.38 o
   3   7   5       68.03       55.32      6.69 o
   4   7   5       55.97       46.53      3.93 o
   5   7   5      135.77      125.81      3.96 o
   6   7   5        1.63        4.20      1.10 o
   7   7   5       22.59       19.78      1.98 o
   8   7   5       15.13       11.53      1.37 o
   9   7   5       11.14       11.96      2.15 o
  10   7   5       85.93       73.58     10.70 o
  11   7   5       17.62       18.22      4.25 o
  -9   8   5        0.63        3.36      0.87 o
  -8   8   5      179.94      175.63     15.88 o
  -7   8   5       56.87       61.78      6.04 o
  -6   8   5       45.82       41.33      3.24 o
  -5   8   5       53.15       47.01      4.28 o
  -4   8   5       13.82       13.12      1.19 o
  -3   8   5        1.53        1.73      0.55 o
  -2   8   5      138.18      141.53      7.01 o
  -1   8   5        8.21        5.85      1.01 o
   0   8   5       13.69       10.27      2.05 o
   1   8   5      311.04      326.80     13.18 o
   2   8   5      148.62      164.25      6.70 o
   3   8   5       28.68       25.47      2.39 o
   4   8   5       39.79       35.56      3.43 o
   5   8   5       60.46       51.57      6.90 o
   6   8   5       82.20       68.42      7.01 o
   7   8   5       40.13       46.83      7.96 o
  -2   9   5       59.41       58.72      5.09 o
  -1   9   5      130.43      144.36     10.77 o
   0   9   5       19.11       24.52      2.54 o
   1   9   5      109.47       90.24     12.74 o
 -19   0   6        1.73        2.39      1.12 o
 -18   0   6      519.83      601.55     21.61 o
 -17   0   6        0.50        3.60      2.77 o
 -16   0   6       43.10       34.30      2.78 o
 -15   0   6      152.33      116.32      5.23 o
 -14   0   6      980.44      848.94     13.60 o
 -13   0   6      558.48      466.74      5.57 o
 -12   0   6      234.09      256.38      8.57 o
 -11   0   6        3.54        0.97      1.00 o
 -10   0   6       41.34       36.55      2.89 o
  -9   0   6       37.82       25.38      1.43 o
  -8   0   6     6525.18     7433.52     73.04 o
  -7   0   6      791.35      794.00      6.23 o
  -6   0   6     2238.48     2412.06     12.72 o
  -5   0   6     2041.47     1971.01     17.95 o
  -4   0   6     2985.99     3073.63     12.77 o
  -3   0   6     2369.97     2484.53     19.63 o
  -2   0   6        0.46        1.73      0.77 o
  -1   0   6     3144.15     2978.88     12.08 o
   0   0   6      666.42      715.77      6.88 o
   1   0   6     1229.94     1328.81      9.96 o
   2   0   6     2868.17     2882.83     15.37 o
   3   0   6     1295.02     1369.30     15.60 o
   4   0   6     1626.96     1820.80     33.62 o
   5   0   6    13091.07    15230.95    121.32 o
   6   0   6      158.20      205.77      4.32 o
   7   0   6     1274.39     1364.91     12.62 o
   8   0   6     1389.25     1504.01     17.40 o
   9   0   6        9.71        5.23      0.73 o
  10   0   6       53.22       38.40      3.03 o
  11   0   6      263.50      259.38      6.61 o
  12   0   6       40.03       37.23      3.81 o
  13   0   6      261.04      255.11     12.09 o
  14   0   6      168.57      156.40      6.87 o
  15   0   6        6.74        7.28      1.40 o
  16   0   6       44.90       39.70      4.61 o
  17   0   6      106.03      103.75     15.36 o
 -19   1   6       60.14       42.42      6.08 o
 -18   1   6        5.34        3.44      0.64 o
 -17   1   6      227.23      223.53      8.82 o
 -16   1   6      341.62      337.59      5.72 o
 -15   1   6        1.82        6.60      0.76 o
 -14   1   6       84.59       66.71      4.01 o
 -13   1   6       84.15       78.28      4.96 o
 -12   1   6       63.13       67.93      2.49 o
 -11   1   6      753.44      797.63      6.69 o
 -10   1   6     1069.46     1135.29      9.28 o
  -9   1   6      104.29      112.93      1.82 o
  -8   1   6      515.46      629.32      7.39 o
  -7   1   6      215.87      254.24      3.08 o
  -6   1   6     1274.01     1277.35      8.30 o
  -5   1   6     1559.39     1441.28      9.98 o
  -4   1   6       47.29       64.07      2.96 o
  -3   1   6       99.79      102.29      2.35 o
  -2   1   6      822.33      953.06     23.35 o
  -1   1   6      272.98      178.58      4.31 o
   0   1   6     2600.91     2598.65     14.13 o
   1   1   6       96.68       90.00      2.23 o
   2   1   6      332.10      305.84      3.31 o
   3   1   6      359.23      329.75      4.83 o
   4   1   6     1347.58     1369.23      8.39 o
   5   1   6      423.81      466.34      4.59 o
   6   1   6       60.03       61.18      2.72 o
   7   1   6      149.63      161.87      2.91 o
   8   1   6      408.81      433.74      6.63 o
   9   1   6      466.86      439.35      4.06 o
  10   1   6        0.84        3.03      0.65 o
  11   1   6      894.04      856.99     15.68 o
  12   1   6      476.99      481.46      7.03 o
  13   1   6       61.56       62.14      4.10 o
  14   1   6        0.32        1.37      0.53 o
  15   1   6       19.12       19.00      2.45 o
  16   1   6        5.26       11.11      1.95 o
  17   1   6        0.83        2.41      1.06 o
 -19   2   6       18.54       15.98      2.24 o
 -18   2   6        3.63        4.27      0.94 o
 -17   2   6       72.31       79.25      6.93 o
 -16   2   6       12.06       13.58      1.51 o
 -15   2   6      440.18      376.81      8.48 o
 -14   2   6      158.76      160.72      3.97 o
 -13   2   6        6.14        8.87      0.86 o
 -12   2   6      113.77       82.48      2.78 o
 -11   2   6      270.90      266.07      6.23 o
 -10   2   6       15.16       11.54      0.91 o
  -9   2   6     2125.12     2276.17     19.37 o
  -8   2   6      831.05      824.49      9.96 o
  -7   2   6      555.95      573.09      7.24 o
  -6   2   6       80.67       59.31      2.55 o
  -5   2   6     1368.97     1414.68      5.40 o
  -4   2   6     1385.65     1373.49     11.58 o
  -3   2   6       38.92       46.11      1.74 o
  -2   2   6     1126.33     1116.03      7.93 o
  -1   2   6      174.62      144.50      1.87 o
   0   2   6     3151.16     3215.70     22.46 o
   1   2   6     1008.65      927.70      7.92 o
   2   2   6      290.07      267.93      3.04 o
   3   2   6      153.29      114.61      1.41 o
   4   2   6     3103.40     3433.70     13.37 o
   5   2   6      168.98      128.45      1.91 o
   6   2   6      745.44      876.94      5.95 o
   7   2   6      430.68      426.37      3.98 o
   8   2   6      561.49      540.33      4.84 o
   9   2   6      187.78      196.54      4.63 o
  10   2   6      115.83       90.52      4.00 o
  11   2   6        9.58        9.43      1.10 o
  12   2   6       40.50       32.26      2.10 o
  13   2   6       52.86       49.58      3.29 o
  14   2   6      320.25      334.61     11.85 o
  15   2   6      234.40      220.02      8.78 o
  16   2   6       14.51       12.25      2.10 o
  17   2   6        4.69        5.54      1.02 o
 -18   3   6        0.05        2.30      0.88 o
 -17   3   6       10.23        5.43      1.12 o
 -16   3   6       16.26       19.29      3.01 o
 -15   3   6      134.69      131.55      5.12 o
 -14   3   6       37.50       34.42      2.92 o
 -13   3   6      163.09      155.50      5.56 o
 -12   3   6      504.60      527.53      8.30 o
 -11   3   6      383.83      381.50      7.52 o
 -10   3   6      534.72      526.20      5.72 o
  -9   3   6     1314.25     1449.29     14.13 o
  -8   3   6      121.43      119.91      2.50 o
  -7   3   6       46.38       43.23      6.12 o
  -6   3   6      111.80      152.33      3.23 o
  -5   3   6       22.13       19.22      1.23 o
  -4   3   6      969.42      994.62      4.29 o
  -3   3   6      423.83      384.87      7.01 o
  -2   3   6       11.73       24.82      1.62 o
  -1   3   6      508.73      465.55      5.94 o
   0   3   6      280.71      354.47      4.16 o
   1   3   6        0.66        1.72      0.32 o
   2   3   6      530.26      506.42      6.88 o
   3   3   6     1066.77     1096.73      7.46 o
   4   3   6     1149.93     1238.70      8.55 o
   5   3   6      595.31      616.21      4.91 o
   6   3   6        0.04        1.86      0.33 o
   7   3   6      281.00      310.92      5.08 o
   8   3   6      165.79      167.59      3.89 o
   9   3   6        9.79        5.81      1.02 o
  10   3   6      305.01      274.82      6.60 o
  11   3   6       17.27       20.74      1.57 o
  12   3   6      402.39      432.37     13.39 o
  13   3   6      193.46      197.78      5.89 o
  14   3   6      108.47      110.19      4.90 o
  15   3   6       66.05       64.80      6.50 o
  16   3   6        3.88        2.35      0.94 o
 -17   4   6      170.99      179.24     12.29 o
 -16   4   6      595.79      612.27     18.77 o
 -15   4   6      153.43      158.57      8.68 o
 -14   4   6        2.82        6.63      1.33 o
 -13   4   6        2.59        7.00      1.05 o
 -12   4   6      256.21      259.65      8.34 o
 -11   4   6       13.32        8.38      1.37 o
 -10   4   6      152.18      164.59      5.01 o
  -9   4   6      170.66      169.86      8.51 o
  -8   4   6      200.78      182.20      4.02 o
  -7   4   6      226.03      193.71      6.97 o
  -6   4   6        2.46        1.91      0.72 o
  -5   4   6      107.38       83.94      3.85 o
  -4   4   6        0.60        1.35      0.38 o
  -3   4   6        6.30       12.38      0.88 o
  -2   4   6        0.22        1.45      0.31 o
  -1   4   6     1015.67      950.69      7.46 o
   0   4   6     1965.80     2080.63     13.02 o
   1   4   6      240.62      257.53      7.80 o
   2   4   6      147.34      132.65      2.52 o
   3   4   6      184.97      188.37      2.52 o
   4   4   6      359.02      340.85      5.32 o
   5   4   6        4.72        7.18      0.89 o
   6   4   6      872.41      904.44      5.42 o
   7   4   6      302.49      339.84      8.22 o
   8   4   6        9.81       12.91      1.43 o
   9   4   6        4.07        3.18      0.49 o
  10   4   6       53.82       39.42      2.38 o
  11   4   6        1.84        3.05      0.95 o
  12   4   6        6.67        7.05      1.17 o
  13   4   6      227.16      224.75      8.73 o
  14   4   6      166.53      173.29     12.03 o
  15   4   6      315.65      361.32     16.79 o
 -16   5   6       12.03       10.31      1.44 o
 -15   5   6       28.30       28.64      2.34 o
 -14   5   6      275.50      289.57      8.03 o
 -13   5   6      100.71       96.24      6.38 o
 -12   5   6      277.80      295.38      8.17 o
 -11   5   6       90.75       84.05      5.64 o
 -10   5   6      110.22      103.70      6.42 o
  -9   5   6      262.24      255.17      8.77 o
  -8   5   6       95.04       88.71      4.75 o
  -7   5   6       41.24       49.87      3.34 o
  -6   5   6      152.83      160.13     11.07 o
  -5   5   6        5.23        7.71      0.98 o
  -4   5   6      746.00      741.03      9.10 o
  -3   5   6      274.86      245.35      6.87 o
  -2   5   6      403.54      433.88      9.00 o
  -1   5   6       88.19      102.38      4.34 o
   0   5   6       22.83       13.64      1.59 o
   1   5   6       99.09      114.97      2.81 o
   2   5   6       63.96       62.79      2.82 o
   3   5   6      594.15      589.71      8.08 o
   4   5   6      146.60      129.17      2.89 o
   5   5   6        1.01        1.36      0.42 o
   6   5   6        0.61        1.76      0.51 o
   7   5   6      494.22      503.95      5.40 o
   8   5   6      292.85      306.96      5.19 o
   9   5   6       92.19       73.85      4.17 o
  10   5   6        7.69        6.62      1.13 o
  11   5   6      138.58      139.83      5.04 o
  12   5   6       16.97       15.46      2.55 o
  13   5   6      467.12      557.59     23.85 o
  14   5   6      104.20       97.72     10.19 o
 -15   6   6       27.96       22.94      7.28 o
 -14   6   6       16.72       15.18      1.80 o
 -13   6   6       68.84       72.90      7.06 o
 -12   6   6       17.77       13.04      2.87 o
 -11   6   6       21.62       23.07      2.45 o
 -10   6   6      258.67      275.88      7.70 o
  -9   6   6        5.29        4.53      0.70 o
  -8   6   6       14.85       14.22      1.37 o
  -7   6   6        1.93        1.95      0.54 o
  -6   6   6        6.43        7.87      0.88 o
  -5   6   6       40.32       35.19      1.73 o
  -4   6   6      101.01       95.07      3.03 o
  -3   6   6       51.32       53.01      2.33 o
  -2   6   6        0.03        0.92      0.33 o
  -1   6   6       12.22        9.76      1.18 o
   0   6   6       71.47       72.20      2.72 o
   1   6   6      849.01      877.38     11.23 o
   2   6   6       45.45       35.52      4.06 o
   3   6   6      361.28      337.27      6.57 o
   4   6   6       18.09       16.69      1.92 o
   5   6   6      258.45      282.71      6.33 o
   6   6   6       72.41       69.05      3.40 o
   7   6   6        7.99        5.38      0.51 o
   8   6   6      447.65      439.15      9.43 o
   9   6   6        0.08        2.28      0.58 o
  10   6   6       35.60       35.22      2.45 o
  11   6   6       40.53       38.49      3.41 o
  12   6   6       26.18       21.67      3.08 o
 -12   7   6      164.38      171.86     12.65 o
 -11   7   6      167.65      171.50     10.97 o
 -10   7   6        7.46        9.17      1.59 o
  -9   7   6        4.03        5.77      1.36 o
  -8   7   6        8.46        7.98      1.50 o
  -7   7   6        2.00        1.37      0.89 o
  -6   7   6       50.49       51.50      3.32 o
  -5   7   6       23.95       19.24      1.48 o
  -4   7   6        2.75        2.86      0.83 o
  -3   7   6       20.27       14.69      1.42 o
  -2   7   6        0.02        1.84      0.46 o
  -1   7   6       33.11       26.12      1.96 o
   0   7   6       14.05       13.55      1.18 o
   1   7   6       31.02       21.98      1.69 o
   2   7   6      230.17      230.39      5.00 o
   3   7   6      143.58      142.15      5.08 o
   4   7   6        0.16        1.13      0.45 o
   5   7   6        4.88        2.43      0.63 o
   6   7   6       91.49       98.16      5.85 o
   7   7   6       40.36       43.77      5.69 o
   8   7   6       35.14       29.03      2.39 o
   9   7   6       75.16       72.48     14.19 o
  10   7   6       21.50       19.17      2.56 o
  -9   8   6        2.17        4.36      1.04 o
  -8   8   6        6.56        4.57      1.01 o
  -7   8   6        3.03        2.53      0.98 o
  -6   8   6        0.01        2.16      0.95 o
  -5   8   6       15.97       14.57      1.21 o
  -4   8   6       16.01       12.42      1.34 o
  -3   8   6       37.44       32.03      2.45 o
  -2   8   6        0.72        2.17      0.56 o
  -1   8   6        9.43        8.47      1.49 o
   0   8   6       89.82       84.13      3.45 o
   1   8   6        0.31        2.96      0.78 o
   2   8   6     1228.93     1288.28     36.22 o
   3   8   6       68.83       61.64      4.82 o
   4   8   6       12.16       12.49      1.63 o
   5   8   6       23.13       19.47      3.38 o
   6   8   6       30.42       26.41      2.92 o
   7   8   6       23.78       21.41      2.82 o
 -19   1   7        1.22        0.84      0.70 o
 -18   1   7       43.42       39.99      4.22 o
 -17   1   7       10.32       10.67      1.74 o
 -16   1   7       10.75       10.29      0.89 o
 -15   1   7       73.54       67.36      4.03 o
 -14   1   7      113.70       82.57      3.37 o
 -13   1   7       38.66       39.75      2.69 o
 -12   1   7      527.55      500.24      4.99 o
 -11   1   7       83.98       94.23      1.78 o
 -10   1   7       28.75       29.24      0.87 o
  -9   1   7       12.01       15.16      0.91 o
  -8   1   7      646.54      709.19      8.85 o
  -7   1   7      121.34      137.24      2.08 o
  -6   1   7       30.39       30.50      1.22 o
  -5   1   7      390.29      425.85      5.25 o
  -4   1   7       97.51       98.95      2.40 o
  -3   1   7      248.76      265.48      6.75 o
  -2   1   7     3082.10     3321.44     46.21 o
  -1   1   7     3220.78     3475.77     16.30 o
   0   1   7      272.69      228.44      2.51 o
   1   1   7      174.79      182.18      1.84 o
   2   1   7       66.63       92.26      2.01 o
   3   1   7      723.86      707.12      9.72 o
   4   1   7        3.15        7.78      0.48 o
   5   1   7       18.73       23.48      1.10 o
   6   1   7     1056.10     1069.67     10.67 o
   7   1   7       59.55       61.96      1.51 o
   8   1   7       35.05       37.60      2.16 o
   9   1   7       31.06       23.32      1.43 o
  10   1   7       11.38        8.21      0.81 o
  11   1   7      160.58      117.14      3.60 o
  12   1   7      247.55      214.25      6.29 o
  13   1   7        1.41        1.77      0.36 o
  14   1   7       45.17       33.99      3.22 o
  15   1   7       41.11       39.42      3.27 o
  16   1   7       28.78       37.09      4.09 o
  17   1   7      436.36      542.99     24.65 o
 -19   2   7       11.83        9.69      1.43 o
 -18   2   7        0.89        1.50      0.79 o
 -17   2   7       40.95       36.23      3.01 o
 -16   2   7      366.25      328.38     10.04 o
 -15   2   7      309.09      291.16      6.80 o
 -14   2   7      123.57       78.14      3.37 o
 -13   2   7       51.05       57.71      3.11 o
 -12   2   7      145.67      131.32      3.41 o
 -11   2   7      301.11      306.29      4.93 o
 -10   2   7       26.01       25.57      1.56 o
  -9   2   7       19.47       28.19      1.34 o
  -8   2   7      148.31      157.39      2.44 o
  -7   2   7     2026.57     2268.08     10.45 o
  -6   2   7      560.97      614.81      7.80 o
  -5   2   7      215.49      207.40      3.54 o
  -4   2   7      166.56      153.84      2.33 o
  -3   2   7     1617.68     1744.96      7.02 o
  -2   2   7       94.78      101.04      2.85 o
  -1   2   7      659.43      655.65      7.56 o
   0   2   7      253.94      247.86      3.08 o
   1   2   7       21.41       24.39      0.80 o
   2   2   7      329.26      348.44      3.92 o
   3   2   7      534.07      553.47      5.96 o
   4   2   7      158.97      176.34      2.19 o
   5   2   7      505.44      539.99      7.06 o
   6   2   7      597.43      675.18      5.99 o
   7   2   7      140.07      133.86      2.55 o
   8   2   7      118.70      104.35      2.45 o
   9   2   7        0.64        1.77      0.63 o
  10   2   7        2.62        1.50      0.35 o
  11   2   7        4.21        1.72      0.70 o
  12   2   7      344.65      310.39      8.81 o
  13   2   7       20.65       18.13      1.94 o
  14   2   7      104.93      108.30      8.62 o
  15   2   7       65.73       64.68      4.54 o
  16   2   7        5.92        5.49      1.37 o
 -18   3   7        1.00        3.46      1.40 o
 -17   3   7        1.35        4.39      1.33 o
 -16   3   7       78.33       68.11      4.33 o
 -15   3   7      257.37      278.46      8.70 o
 -14   3   7      217.49      243.98      8.67 o
 -13   3   7      526.03      491.23      8.67 o
 -12   3   7      122.73      116.86      6.24 o
 -11   3   7       23.09       25.80      2.70 o
 -10   3   7      258.36      298.03      9.75 o
  -9   3   7        6.08        9.55      1.03 o
  -8   3   7      320.49      351.94      6.32 o
  -7   3   7      251.84      311.21      5.23 o
  -6   3   7      179.27      162.54      4.79 o
  -5   3   7     1083.40     1114.81     10.70 o
  -4   3   7      122.23      120.04      5.51 o
  -3   3   7     5381.42     5813.72     49.27 o
  -2   3   7       19.99       12.23      2.03 o
  -1   3   7      197.79      200.65      2.46 o
   0   3   7       36.85       31.28      1.33 o
   1   3   7       43.19       36.70      1.55 o
   2   3   7      155.95      138.66      2.06 o
   3   3   7      198.36      189.85      2.64 o
   4   3   7        0.36        3.67      0.46 o
   5   3   7      377.62      366.55      5.75 o
   6   3   7       12.70       11.05      0.84 o
   7   3   7       69.32       64.72      2.63 o
   8   3   7        9.44        6.23      0.61 o
   9   3   7        4.24        6.58      0.88 o
  10   3   7      182.52      135.34      3.10 o
  11   3   7       36.74       32.25      3.15 o
  12   3   7       90.44       92.24      6.60 o
  13   3   7       22.84       18.41      1.94 o
  14   3   7        0.05        3.63      1.54 o
  15   3   7       15.55       10.57      2.16 o
  16   3   7      233.19      241.53     11.42 o
 -17   4   7        0.05        1.94      1.40 o
 -16   4   7       47.25       34.08      2.67 o
 -15   4   7       18.90       14.22      1.97 o
 -14   4   7       30.47       31.37      2.99 o
 -13   4   7        0.28        2.33      1.04 o
 -12   4   7        1.22        2.50      1.22 o
 -11   4   7        0.00        1.02      0.86 o
 -10   4   7       71.67       71.02      6.68 o
  -9   4   7      281.32      283.24     11.85 o
  -8   4   7      322.16      318.94     17.74 o
  -7   4   7       17.56       11.52      0.95 o
  -6   4   7      689.47      671.36     12.93 o
  -5   4   7       37.49       28.91      1.05 o
  -4   4   7      946.80     1009.17      8.65 o
  -3   4   7     1070.24     1097.51      9.17 o
  -2   4   7     1009.20     1017.00      7.58 o
  -1   4   7       43.28       45.47      1.54 o
   0   4   7      347.03      328.43      5.30 o
   1   4   7      160.11      149.60      3.91 o
   2   4   7        3.85        2.26      0.60 o
   3   4   7        0.32        1.23      0.42 o
   4   4   7      150.96      155.64      2.73 o
   5   4   7       73.77       69.67      1.97 o
   6   4   7        0.51        1.08      0.39 o
   7   4   7      324.36      333.88      4.58 o
   8   4   7      167.95      183.11      4.82 o
   9   4   7       47.84       46.76      2.55 o
  10   4   7      399.28      357.56      6.72 o
  11   4   7      115.01       97.81      4.50 o
  12   4   7       87.59       73.43      6.80 o
  13   4   7       81.99       75.85     11.48 o
  14   4   7       10.81        9.66      1.60 o
  15   4   7       69.64       54.52     11.42 o
 -16   5   7      169.23      188.28     11.85 o
 -15   5   7      295.57      304.91     15.43 o
 -14   5   7       78.51       77.52      6.11 o
 -13   5   7        1.32        2.29      1.20 o
 -12   5   7       46.68       41.92      3.54 o
 -11   5   7      182.67      192.85      9.96 o
 -10   5   7       79.14       72.27      5.32 o
  -9   5   7       92.32       93.91      8.44 o
  -8   5   7       26.02       20.60      1.74 o
  -7   5   7      523.21      537.98      9.26 o
  -6   5   7       65.39       59.34      4.28 o
  -5   5   7        2.69        1.95      0.78 o
  -4   5   7      637.60      625.29      8.95 o
  -3   5   7       11.79        9.83      0.68 o
  -2   5   7      415.03      413.25      5.87 o
  -1   5   7      226.38      180.65      4.33 o
   0   5   7      123.27      128.02      2.88 o
   1   5   7        3.15        7.46      0.65 o
   2   5   7        2.88        4.27      0.73 o
   3   5   7        0.04        2.74      0.66 o
   4   5   7       49.15       46.30      2.51 o
   5   5   7        1.80        1.63      0.38 o
   6   5   7       11.25        9.68      0.93 o
   7   5   7      102.05       99.30      3.75 o
   8   5   7       69.25       79.74      4.65 o
   9   5   7      153.82      139.05      5.29 o
  10   5   7        0.72        1.49      1.04 o
  11   5   7        7.93        5.00      1.88 o
  12   5   7       18.74       12.96      1.91 o
  13   5   7      292.30      304.06     20.96 o
  14   5   7        0.15        1.75      1.33 o
 -14   6   7      159.29      156.11     11.20 o
 -13   6   7       17.12       20.81      1.84 o
 -12   6   7       35.88       32.69      3.99 o
 -11   6   7       13.14       14.30      2.46 o
 -10   6   7      129.48      124.91      5.41 o
  -9   6   7      405.93      421.72     10.39 o
  -8   6   7        0.50        1.19      1.05 o
  -7   6   7      135.92      137.09      7.14 o
  -6   6   7        3.22        4.22      0.50 o
  -5   6   7        8.47        6.07      0.63 o
  -4   6   7      374.39      358.51     13.63 o
  -3   6   7      533.56      556.90     10.69 o
  -2   6   7       26.17       18.25      1.36 o
  -1   6   7       65.38       65.70      2.66 o
   0   6   7      376.37      351.26      8.64 o
   1   6   7      674.17      689.11     13.81 o
   2   6   7        8.66        6.78      0.71 o
   3   6   7      274.64      290.99      5.30 o
   4   6   7       42.64       41.95      2.30 o
   5   6   7      109.37      103.50      5.32 o
   6   6   7      136.85      129.31      3.08 o
   7   6   7       17.67       12.32      1.28 o
   8   6   7      616.12      584.99     33.71 o
   9   6   7      533.18      547.50     10.75 o
  10   6   7        1.99        0.55      1.06 o
  11   6   7      165.62      154.95     12.72 o
  12   6   7       58.50       50.94      8.59 o
 -12   7   7      142.77      131.00     10.46 o
 -11   7   7        3.05        3.79      0.93 o
 -10   7   7      430.61      470.66     41.01 o
  -9   7   7       65.82       59.59      4.30 o
  -8   7   7        6.23        4.60      1.04 o
  -7   7   7      104.24      122.86      4.99 o
  -6   7   7      175.89      183.48      6.42 o
  -5   7   7      568.56      584.87     13.68 o
  -4   7   7      217.61      229.41      5.40 o
  -3   7   7        4.17        4.97      0.69 o
  -2   7   7       45.16       45.93      3.16 o
  -1   7   7      115.11      114.26      3.27 o
   0   7   7        0.01        1.12      0.44 o
   1   7   7      357.57      368.09      6.29 o
   2   7   7       16.74       15.71      1.25 o
   3   7   7       25.49       21.81      1.54 o
   4   7   7      229.86      224.46      6.32 o
   5   7   7        6.07        4.38      0.88 o
   6   7   7       10.42        6.55      1.17 o
   7   7   7        4.12        5.01      1.08 o
   8   7   7      243.06      255.91     16.90 o
   9   7   7       60.53       71.45     18.41 o
  10   7   7        0.37        1.83      1.41 o
  -9   8   7       49.97       45.18      3.83 o
  -8   8   7      206.62      209.51     24.82 o
  -7   8   7        7.91        6.82      1.22 o
  -6   8   7        4.03        6.87      2.28 o
  -5   8   7       39.74       33.26      4.52 o
  -4   8   7       50.00       48.13      3.83 o
  -3   8   7       42.66       36.62      3.20 o
  -2   8   7       18.29       17.05      1.72 o
  -1   8   7       80.93       74.92      6.58 o
   0   8   7       71.62       80.15      8.32 o
   1   8   7      274.22      309.40     14.06 o
   2   8   7      117.24      121.85      7.82 o
   3   8   7       47.86       35.98      2.85 o
   4   8   7      261.50      275.09      9.53 o
   5   8   7       69.27       66.10      7.94 o
   6   8   7       87.90       77.40      8.73 o
 -19   0   8      340.75      326.31     20.77 o
 -18   0   8      242.47      262.08     14.49 o
 -17   0   8      645.80      708.82     23.67 o
 -16   0   8      167.70      140.90      5.09 o
 -15   0   8     2372.61     2121.19     47.14 o
 -14   0   8      263.88      243.41      7.43 o
 -13   0   8      111.04      135.42      4.84 o
 -12   0   8     1691.17     1685.39     17.99 o
 -11   0   8       35.22       29.48      2.31 o
 -10   0   8      883.21      910.43     11.76 o
  -9   0   8      124.67      136.19      2.84 o
  -8   0   8        8.99        2.25      0.78 o
  -7   0   8      120.20      104.97      2.54 o
  -6   0   8     1500.67     1503.88      8.66 o
  -5   0   8       92.11      102.05      2.34 o
  -4   0   8       22.15       12.34      1.11 o
  -3   0   8        8.39        5.85      1.79 o
  -2   0   8    10986.68    12540.71     56.76 o
  -1   0   8       44.64       27.50      2.11 o
   0   0   8     1140.33     1338.20      7.89 o
   1   0   8       62.56       47.69      2.31 o
   2   0   8       39.58       45.69      4.10 o
   3   0   8       27.48       33.16      2.00 o
   4   0   8     1981.40     2065.10      9.84 o
   5   0   8      231.11      248.44      4.61 o
   6   0   8      757.61      811.17      7.43 o
   7   0   8        0.25        4.25      0.87 o
   8   0   8       39.88       44.07      3.29 o
   9   0   8      366.43      358.96      7.65 o
  10   0   8      835.00      784.47     15.38 o
  11   0   8     1927.46     1748.74     25.90 o
  12   0   8       95.51       69.44      5.43 o
  13   0   8      496.45      463.83     36.82 o
  14   0   8        2.61        6.78      2.20 o
  15   0   8       28.45       29.49      4.20 o
  16   0   8        2.72        7.17      2.32 o
 -19   1   8       28.39       27.25      2.88 o
 -18   1   8        0.42        1.41      0.88 o
 -17   1   8      211.33      205.10      6.23 o
 -16   1   8      332.07      340.75      5.60 o
 -15   1   8      164.55      157.18      4.27 o
 -14   1   8      303.62      254.83      7.94 o
 -13   1   8      180.25      149.62      3.29 o
 -12   1   8       34.32       26.06      1.81 o
 -11   1   8      280.31      223.70      4.60 o
 -10   1   8       59.85       47.47      2.09 o
  -9   1   8       61.65       66.72      1.71 o
  -8   1   8      796.80      843.23      6.11 o
  -7   1   8      994.00     1001.37      4.48 o
  -6   1   8     1798.82     1804.85      7.87 o
  -5   1   8     1117.16     1227.59      6.56 o
  -4   1   8     2278.73     2655.40     11.89 o
  -3   1   8       68.35       34.35      3.09 o
  -2   1   8    15839.74    15385.50    884.95 o
  -1   1   8     7326.75     7684.36     81.11 o
   0   1   8      622.41      689.23      7.03 o
   1   1   8      224.88      284.83      3.40 o
   2   1   8      996.56      916.59      8.90 o
   3   1   8      888.97      874.65      4.02 o
   4   1   8        0.62        4.04      0.90 o
   5   1   8     2058.42     2211.98     13.27 o
   6   1   8     1057.78     1078.04     10.16 o
   7   1   8      428.98      398.60      4.60 o
   8   1   8       92.57       59.73      1.88 o
   9   1   8       48.92       42.18      1.88 o
  10   1   8      148.96      121.83      2.87 o
  11   1   8       22.46       26.97      1.70 o
  12   1   8      128.43      117.08      4.96 o
  13   1   8       60.88       44.89      3.04 o
  14   1   8       81.99       82.17      4.36 o
  15   1   8      143.30      161.00      9.17 o
  16   1   8       86.09       82.55      7.57 o
 -19   2   8       42.03       36.29      3.73 o
 -18   2   8      279.22      303.27     13.41 o
 -17   2   8      153.10      148.20      7.52 o
 -16   2   8       42.41       26.20      3.17 o
 -15   2   8       60.06       51.73      3.53 o
 -14   2   8     1313.32     1271.14     23.18 o
 -13   2   8      604.66      619.72     12.20 o
 -12   2   8       73.99       69.57      4.32 o
 -11   2   8      100.15       83.38      2.47 o
 -10   2   8       59.05       54.36      1.74 o
  -9   2   8      933.27      949.96      8.53 o
  -8   2   8       74.38       72.37      2.27 o
  -7   2   8      151.08      184.46      3.07 o
  -6   2   8       30.83       33.53      1.85 o
  -5   2   8      143.49      154.52      3.29 o
  -4   2   8       12.90       18.38      1.11 o
  -3   2   8      347.36      428.68      6.23 o
  -2   2   8      184.60      163.70      4.16 o
  -1   2   8     3278.84     3776.63     20.09 o
   0   2   8      262.36      275.36      3.40 o
   1   2   8      274.14      273.79      3.24 o
   2   2   8       18.89       16.49      0.83 o
   3   2   8      314.77      336.37      4.60 o
   4   2   8       42.59       40.74      1.42 o
   5   2   8     2125.59     2393.94     19.63 o
   6   2   8      639.65      598.36      5.35 o
   7   2   8      171.13      140.31      2.57 o
   8   2   8       11.96       15.72      1.52 o
   9   2   8      113.30      116.10      2.05 o
  10   2   8     1363.41     1246.40     21.44 o
  11   2   8      501.08      426.87      6.25 o
  12   2   8        7.61        8.72      0.81 o
  13   2   8       19.87       19.30      1.82 o
  14   2   8      194.53      192.66      8.60 o
  15   2   8      103.51      101.27      9.12 o
  16   2   8        0.61        4.51      1.84 o
 -18   3   8       22.35       24.09      3.12 o
 -17   3   8       10.06        8.74      1.46 o
 -16   3   8       34.22       38.30      3.13 o
 -15   3   8      140.02      143.28      7.74 o
 -14   3   8       39.99       35.53      2.68 o
 -13   3   8       26.51       33.56      2.80 o
 -12   3   8      112.92      121.22      5.91 o
 -11   3   8       56.10       43.33      4.86 o
 -10   3   8       10.21        6.40      1.83 o
  -9   3   8        1.24        4.00      1.26 o
  -8   3   8        5.58        5.23      0.69 o
  -7   3   8     1503.38     1506.88     13.31 o
  -6   3   8      630.82      635.05      4.78 o
  -5   3   8     1135.53     1166.37     10.03 o
  -4   3   8       26.71       26.29      4.03 o
  -3   3   8     1934.83     2062.39     17.12 o
  -2   3   8      194.28      178.79      2.81 o
  -1   3   8     2306.68     2502.58     11.00 o
   0   3   8      979.83     1001.12      5.97 o
   1   3   8      706.36      708.52      4.66 o
   2   3   8      525.60      540.33      6.33 o
   3   3   8     1104.16     1001.68      8.55 o
   4   3   8       17.37       29.13      1.08 o
   5   3   8       21.58       23.06      1.30 o
   6   3   8      564.85      556.01      3.54 o
   7   3   8      421.47      365.72      5.67 o
   8   3   8       45.46       41.16      3.03 o
   9   3   8        0.39        2.03      0.61 o
  10   3   8       40.36       46.50      2.33 o
  11   3   8      230.62      222.77      6.90 o
  12   3   8        8.62        7.25      1.47 o
  13   3   8        2.84        3.19      1.09 o
  14   3   8        0.11        1.13      1.24 o
  15   3   8      117.88      109.14      9.35 o
 -17   4   8        0.54        1.59      0.71 o
 -16   4   8        1.11        2.18      0.86 o
 -15   4   8        1.25        1.87      0.76 o
 -14   4   8      115.55      112.74      5.40 o
 -13   4   8     1157.73     1165.22     25.11 o
 -12   4   8       87.30       74.81      6.63 o
 -11   4   8       71.26       74.15      6.25 o
 -10   4   8        0.73        1.39      0.81 o
  -9   4   8        0.08        1.24      1.01 o
  -8   4   8      517.51      495.94     15.73 o
  -7   4   8      190.80      182.18      4.53 o
  -6   4   8      496.75      495.78      7.07 o
  -5   4   8       95.01       81.06      2.86 o
  -4   4   8      248.58      216.69      3.68 o
  -3   4   8       25.19       16.89      1.59 o
  -2   4   8       29.33       28.90      1.68 o
  -1   4   8      695.97      746.66      5.79 o
   0   4   8        0.25        2.67      0.44 o
   1   4   8       15.74       12.72      0.76 o
   2   4   8      318.93      329.20      5.43 o
   3   4   8      230.58      237.30      4.04 o
   4   4   8      704.84      744.01      5.28 o
   5   4   8      215.54      195.61      4.88 o
   6   4   8      970.48      979.57      9.03 o
   7   4   8      601.54      600.49      7.28 o
   8   4   8       12.30       14.12      1.73 o
   9   4   8     1276.56     1329.28     22.15 o
  10   4   8      270.40      238.12      6.30 o
  11   4   8        9.67       11.28      2.25 o
  12   4   8      100.30       88.50      6.23 o
  13   4   8       12.51       12.98      1.63 o
  14   4   8      321.22      318.02     15.20 o
 -16   5   8       27.28       26.23      2.39 o
 -15   5   8      109.35      105.95      9.40 o
 -14   5   8        0.10        0.49      1.00 o
 -13   5   8       18.14       16.61      2.05 o
 -12   5   8        1.30        3.36      1.01 o
 -11   5   8       48.45       45.95      3.27 o
 -10   5   8       20.38       21.51      3.87 o
  -9   5   8        0.19        1.11      0.58 o
  -8   5   8      344.42      346.45      9.88 o
  -7   5   8      121.72      109.02      4.01 o
  -6   5   8     1192.80     1249.70     12.73 o
  -5   5   8      125.59      114.19      8.50 o
  -4   5   8      830.64      940.45      8.59 o
  -3   5   8      491.64      504.85      7.31 o
  -2   5   8      109.13      107.46      3.26 o
  -1   5   8      200.78      187.12      4.62 o
   0   5   8      386.00      380.97      6.03 o
   1   5   8       27.94       28.55      2.01 o
   2   5   8      314.41      336.81      4.79 o
   3   5   8       94.72      103.81      3.14 o
   4   5   8      346.89      317.82      5.72 o
   5   5   8       15.21       16.60      1.75 o
   6   5   8      144.03      154.34      3.39 o
   7   5   8      416.79      422.72      6.96 o
   8   5   8      124.41      112.59      3.71 o
   9   5   8       30.55       22.84      1.94 o
  10   5   8        3.92        3.55      1.33 o
  11   5   8      125.68      137.08     15.39 o
  12   5   8       68.68       56.09      4.25 o
  13   5   8        1.42        3.63      1.38 o
 -14   6   8       51.47       50.88      3.84 o
 -13   6   8      211.65      197.42     11.67 o
 -12   6   8      113.25       97.08      5.78 o
 -11   6   8       22.32       21.11      4.10 o
 -10   6   8        3.85        4.44      1.54 o
  -9   6   8      109.34      102.35      6.70 o
  -8   6   8        1.65        2.28      0.54 o
  -7   6   8        2.92        3.71      0.59 o
  -6   6   8        0.10        1.91      0.62 o
  -5   6   8      718.64      715.25     15.62 o
  -4   6   8      404.06      425.34      6.02 o
  -3   6   8      222.88      217.40      4.87 o
  -2   6   8       17.30       13.46      1.22 o
  -1   6   8      233.34      228.75      6.13 o
   0   6   8        0.10        2.34      0.79 o
   1   6   8       48.35       34.42      2.80 o
   2   6   8      243.68      253.78      5.16 o
   3   6   8       73.58       61.16      4.73 o
   4   6   8      312.21      328.45      4.39 o
   5   6   8      554.79      569.40      8.59 o
   6   6   8      114.38      106.48      6.70 o
   7   6   8       64.52       47.59      5.24 o
   8   6   8      124.49      125.60      5.43 o
   9   6   8      500.28      528.99     19.40 o
  10   6   8      238.93      276.06     12.18 o
  11   6   8       52.04       44.52      7.81 o
 -12   7   8      120.84      100.96      5.43 o
 -11   7   8       21.54       14.75      5.14 o
 -10   7   8        3.02        4.44      1.55 o
  -9   7   8      108.10      106.30      9.12 o
  -8   7   8       14.65       17.89      2.08 o
  -7   7   8      220.73      239.12      4.18 o
  -6   7   8      117.95      111.73      5.29 o
  -5   7   8        4.78        7.06      1.24 o
  -4   7   8       51.90       47.86      3.83 o
  -3   7   8       77.62       89.57      5.57 o
  -2   7   8      155.85      145.22      4.49 o
  -1   7   8       78.71       67.33      4.21 o
   0   7   8        0.44        0.53      0.43 o
   1   7   8       76.45       54.23      5.58 o
   2   7   8      160.05      161.36     10.06 o
   3   7   8       91.63       89.32      5.24 o
   4   7   8        0.06        2.57      0.77 o
   5   7   8        1.82        2.19      1.14 o
   6   7   8       76.58       64.27      8.54 o
   7   7   8       53.40       49.69     10.11 o
   8   7   8      158.48      177.27     10.00 o
   9   7   8       49.10       49.58     12.07 o
  -8   8   8       34.79       28.24      2.70 o
  -7   8   8       10.50        7.83      1.51 o
  -6   8   8       10.25       10.22      2.00 o
  -5   8   8        8.17       11.13      2.15 o
  -4   8   8      275.05      279.99     10.27 o
  -3   8   8       27.32       36.50      5.90 o
  -2   8   8       10.86        9.92      2.32 o
  -1   8   8        6.16        7.20      1.79 o
   0   8   8      324.26      319.79      8.96 o
   1   8   8      379.53      366.38     19.90 o
   2   8   8       97.28       91.25      8.69 o
   3   8   8      120.87      113.41      9.90 o
   4   8   8       20.37       19.39      1.81 o
   5   8   8      123.29       97.71     14.05 o
 -19   1   9        3.51        7.04      1.20 o
 -18   1   9       16.70        9.81      1.20 o
 -17   1   9       31.72       32.47      2.10 o
 -16   1   9       16.56       17.94      1.31 o
 -15   1   9      149.05      135.11      3.90 o
 -14   1   9      464.90      403.52      9.15 o
 -13   1   9      113.13       82.51      2.96 o
 -12   1   9       45.98       37.51      2.36 o
 -11   1   9      294.95      276.64      6.36 o
 -10   1   9       23.23       19.70      1.25 o
  -9   1   9      130.51      114.77      2.26 o
  -8   1   9       31.53       23.02      1.06 o
  -7   1   9        8.24        4.96      0.64 o
  -6   1   9      115.56      111.92      2.00 o
  -5   1   9       69.44       59.44      3.18 o
  -4   1   9       18.49       22.49      2.16 o
  -3   1   9     3044.26     3452.79     49.26 o
  -2   1   9       77.08       73.80      3.25 o
  -1   1   9     1177.10     1309.27     15.62 o
   0   1   9     1612.20     1746.54     16.98 o
   1   1   9       37.55       32.30      3.46 o
   2   1   9      230.88      239.88      2.77 o
   3   1   9      559.29      559.56      6.10 o
   4   1   9      317.95      393.12      4.78 o
   5   1   9       23.12       33.77      1.66 o
   6   1   9        1.10        2.12      0.87 o
   7   1   9      157.14      175.98      2.90 o
   8   1   9       27.42       19.31      1.60 o
   9   1   9       10.02        2.30      0.48 o
  10   1   9      488.62      439.39      7.14 o
  11   1   9      138.98      122.02      3.67 o
  12   1   9       21.36       16.04      1.57 o
  13   1   9        1.40        1.73      0.64 o
  14   1   9        8.34        6.86      1.99 o
  15   1   9      166.46      165.30     11.46 o
  16   1   9        4.18        3.60      1.28 o
 -19   2   9        3.45        1.55      1.02 o
 -18   2   9        0.04        3.25      1.31 o
 -17   2   9        0.00        0.79      0.72 o
 -16   2   9      211.89      192.96     11.59 o
 -15   2   9        3.80        4.23      0.81 o
 -14   2   9     1149.16     1099.54     27.56 o
 -13   2   9        2.13        2.33      0.66 o
 -12   2   9        1.27        0.76      0.63 o
 -11   2   9        5.78        7.11      0.68 o
 -10   2   9       13.79       15.73      1.03 o
  -9   2   9      440.22      445.13      6.55 o
  -8   2   9       30.02       33.10      1.46 o
  -7   2   9      199.70      188.94      3.13 o
  -6   2   9       15.85       13.08      1.26 o
  -5   2   9        8.78        6.07      0.83 o
  -4   2   9        4.59        3.73      0.83 o
  -3   2   9      195.02      196.30      4.37 o
  -2   2   9      870.12      898.88      3.90 o
  -1   2   9       77.51       54.27      2.50 o
   0   2   9       22.71       10.63      1.12 o
   1   2   9      387.61      363.11      4.83 o
   2   2   9       16.76       12.85      0.72 o
   3   2   9       14.51       10.75      0.88 o
   4   2   9        4.79        5.42      0.60 o
   5   2   9     1015.30     1048.93      7.96 o
   6   2   9       46.17       39.64      2.15 o
   7   2   9      116.07      103.53      2.76 o
   8   2   9      276.62      293.69     10.33 o
   9   2   9       15.32       17.95      1.51 o
  10   2   9     1259.18     1130.89     14.84 o
  11   2   9       22.77       22.98      1.19 o
  12   2   9       49.96       28.06      2.26 o
  13   2   9       81.18       75.98      5.82 o
  14   2   9       22.38       18.73      2.47 o
  15   2   9        0.01        3.08      2.21 o
 -18   3   9        1.96        2.08      0.58 o
 -17   3   9       19.80       20.47      2.44 o
 -16   3   9      198.96      175.27      6.55 o
 -15   3   9       20.26       24.44      3.32 o
 -14   3   9       88.45       81.01      5.03 o
 -13   3   9      130.68      129.04      5.87 o
 -12   3   9        8.43       10.96      1.68 o
 -11   3   9       30.07       31.51      2.84 o
 -10   3   9     1109.86     1033.65     24.16 o
  -9   3   9       24.31       24.92      2.23 o
  -8   3   9      429.87      438.65      3.70 o
  -7   3   9        4.99        5.39      0.82 o
  -6   3   9        4.37        1.30      1.18 o
  -5   3   9       35.83       26.47      1.93 o
  -4   3   9       40.09       41.13      1.78 o
  -3   3   9      842.55      972.61      8.25 o
  -2   3   9      268.90      265.45      5.07 o
  -1   3   9      289.19      294.67      5.99 o
   0   3   9      133.72      145.90      2.69 o
   1   3   9       13.92       23.87      1.62 o
   2   3   9       12.45       14.90      1.39 o
   3   3   9        1.94        3.47      0.44 o
   4   3   9      696.96      717.12      8.54 o
   5   3   9       37.24       42.36      2.50 o
   6   3   9      958.86     1041.28     11.14 o
   7   3   9      100.60      121.39      4.26 o
   8   3   9       79.52       72.10      4.67 o
   9   3   9      143.92      130.72      4.50 o
  10   3   9       83.03       92.54      6.03 o
  11   3   9      470.48      471.04      9.13 o
  12   3   9       22.35       13.61      4.61 o
  13   3   9        2.02        1.94      1.39 o
  14   3   9        1.09        3.02      3.44 o
  15   3   9      109.80       97.13      9.55 o
 -17   4   9       91.16       81.01      8.17 o
 -16   4   9       47.66       47.11      3.90 o
 -15   4   9       33.21       38.05      3.12 o
 -14   4   9      117.32      111.57      8.77 o
 -13   4   9      449.77      412.04     22.98 o
 -12   4   9       82.51       67.99      4.29 o
 -11   4   9        6.63        4.43      1.14 o
 -10   4   9      445.16      481.25     20.93 o
  -9   4   9      108.86      106.96      3.82 o
  -8   4   9      157.49      180.63      7.75 o
  -7   4   9       45.91       45.65      3.24 o
  -6   4   9       95.78       83.41      3.05 o
  -5   4   9      483.68      503.35      9.53 o
  -4   4   9      240.45      232.72      6.47 o
  -3   4   9        3.18        5.30      0.56 o
  -2   4   9      325.47      330.40      5.17 o
  -1   4   9      269.49      234.86      6.21 o
   0   4   9      114.73      119.12      2.73 o
   1   4   9        2.06        4.13      0.59 o
   2   4   9       34.69       26.77      1.50 o
   3   4   9       15.05       14.38      0.83 o
   4   4   9      839.19      869.53     14.78 o
   5   4   9       57.03       51.14      2.93 o
   6   4   9       14.60       15.76      1.19 o
   7   4   9      387.91      420.33      8.55 o
   8   4   9      314.79      317.61      6.25 o
   9   4   9       54.98       26.77      1.66 o
  10   4   9       76.04       60.84      4.96 o
  11   4   9       56.21       51.05      4.17 o
  12   4   9       22.38       14.37      2.52 o
  13   4   9        4.49        6.38      2.33 o
  14   4   9        5.82        7.14      1.38 o
 -16   5   9       23.72       22.19      2.23 o
 -15   5   9      108.98      103.83     13.59 o
 -14   5   9        8.47       10.79      1.88 o
 -13   5   9        8.45        9.55      1.50 o
 -12   5   9       77.60       83.74      7.40 o
 -11   5   9      784.40      802.07     55.42 o
 -10   5   9      107.84      107.81      4.54 o
  -9   5   9       22.60       24.70      3.28 o
  -8   5   9       29.07       34.34      8.72 o
  -7   5   9      709.68      743.13     23.70 o
  -6   5   9       59.86       42.73      9.29 o
  -5   5   9       24.54       13.34      1.17 o
  -4   5   9      140.65      141.35      4.43 o
  -3   5   9        8.64        4.52      0.77 o
  -2   5   9       54.14       48.67      2.60 o
  -1   5   9        9.12        3.69      0.59 o
   0   5   9      305.74      272.43      7.87 o
   1   5   9       42.36       37.95      2.35 o
   2   5   9       13.30        9.40      1.02 o
   3   5   9      456.12      461.15     11.31 o
   4   5   9       66.34       64.76      4.07 o
   5   5   9      131.12      136.02      3.41 o
   6   5   9       28.83       28.25      2.34 o
   7   5   9      844.78      904.88     27.93 o
   8   5   9      111.95      118.43      7.13 o
   9   5   9        7.78        5.03      1.53 o
  10   5   9      253.12      235.56      6.77 o
  11   5   9      150.07      167.50      9.46 o
  12   5   9      129.88      112.80     11.79 o
 -14   6   9        0.16        2.25      0.94 o
 -13   6   9       62.39       62.93      6.95 o
 -12   6   9      105.64       99.42      7.04 o
 -11   6   9      636.10      667.48     33.29 o
 -10   6   9       24.50       27.94      2.89 o
  -9   6   9      165.02      178.14     13.04 o
  -8   6   9        1.84        2.75      0.65 o
  -7   6   9        0.32        2.24      0.53 o
  -6   6   9      186.81      191.83      5.71 o
  -5   6   9      432.46      462.30     13.17 o
  -4   6   9      241.77      238.88     14.52 o
  -3   6   9        6.25        6.28      1.46 o
  -2   6   9       94.97       83.94      4.58 o
  -1   6   9      213.34      212.69      7.18 o
   0   6   9      110.84      106.80      6.01 o
   1   6   9       21.64       11.92      2.32 o
   2   6   9       78.44       79.25      5.20 o
   3   6   9      809.64      808.27     30.10 o
   4   6   9        3.96        3.79      1.04 o
   5   6   9      101.09      110.98      4.97 o
   6   6   9       54.18       44.05      3.76 o
   7   6   9       15.60       12.93      2.28 o
   8   6   9       17.19       13.71      2.04 o
   9   6   9        0.05        2.26      1.01 o
  10   6   9       10.95       10.34      1.70 o
  11   6   9        1.49        1.72      1.31 o
 -12   7   9      608.87      556.99     41.16 o
 -11   7   9        6.56       11.87      1.71 o
 -10   7   9       73.58       70.66     10.96 o
  -9   7   9       80.13       72.03      4.89 o
  -8   7   9      250.48      249.36     20.30 o
  -7   7   9       69.82       76.04      7.80 o
  -6   7   9       98.33       93.96      6.48 o
  -5   7   9       94.06       84.60      4.95 o
  -4   7   9        7.40        7.92      1.05 o
  -3   7   9      279.52      287.43     16.65 o
  -2   7   9       10.79        6.62      1.12 o
  -1   7   9        9.87        7.56      1.46 o
   0   7   9        0.36        1.51      0.59 o
   1   7   9        1.09        3.81      0.92 o
   2   7   9      878.25      964.51     33.24 o
   3   7   9        3.70        3.13      1.18 o
   4   7   9       25.85       22.13      1.94 o
   5   7   9        6.33        5.06      1.26 o
   6   7   9      195.95      183.48     11.60 o
   7   7   9       38.36       29.51      5.31 o
   8   7   9      143.72      142.24     15.53 o
  -8   8   9       46.98       42.22     15.99 o
  -7   8   9       20.79       16.71      2.43 o
  -6   8   9       55.95       47.88      4.52 o
  -5   8   9      103.94       93.08      9.89 o
  -4   8   9       28.84       32.22      3.08 o
  -3   8   9        0.01        2.73      1.00 o
  -2   8   9       29.90       30.65      2.82 o
  -1   8   9      168.38      183.28     13.52 o
   0   8   9      575.35      621.61     38.34 o
   1   8   9      148.52      166.36     14.16 o
   2   8   9      196.93      194.49     10.46 o
   3   8   9       15.73       13.94      1.92 o
   4   8   9      187.52      207.43      7.28 o
 -19   0  10      638.10      730.07     46.06 o
 -18   0  10      327.58      314.88     11.70 o
 -17   0  10       83.92       92.58      3.87 o
 -16   0  10       46.49       55.76      4.54 o
 -15   0  10        2.10        1.23      0.41 o
 -14   0  10      464.36      463.51      7.39 o
 -13   0  10      381.43      351.47      9.90 o
 -12   0  10        1.86        5.10      0.79 o
 -11   0  10       98.13       86.72      3.79 o
 -10   0  10     3492.92     3744.24     41.22 o
  -9   0  10     1656.48     1726.74     22.88 o
  -8   0  10      284.43      311.69      7.14 o
  -7   0  10     1916.48     1844.25     19.12 o
  -6   0  10     1046.62     1159.59      8.18 o
  -5   0  10     1150.86     1002.69     15.60 o
  -4   0  10      136.88      158.60      6.84 o
  -3   0  10      149.55      173.47      7.66 o
  -2   0  10      321.26      319.56      5.00 o
  -1   0  10     5759.11     6703.40     70.19 o
   0   0  10     1582.97     1613.53     30.75 o
   1   0  10      131.92      113.91      6.57 o
   2   0  10      986.27      939.29     12.96 o
   3   0  10      589.61      504.81      7.84 o
   4   0  10       13.92        8.32      1.67 o
   5   0  10      188.83      187.93      4.38 o
   6   0  10        2.12        4.43      0.74 o
   7   0  10      850.41      825.31      6.35 o
   8   0  10     2762.36     2855.05     35.19 o
  10   0  10      100.58       93.90      6.32 o
  11   0  10     2940.45     2616.53     54.27 o
  12   0  10      423.65      450.65     14.95 o
  13   0  10     1104.80     1148.40     29.54 o
  14   0  10      157.12      141.55     16.24 o
  15   0  10       81.42       43.19      9.10 o
 -19   1  10        3.71        6.16      1.09 o
 -18   1  10      165.46      177.73     14.01 o
 -17   1  10       86.18      119.50      4.75 o
 -16   1  10       16.77       18.92      2.08 o
 -15   1  10      130.17      103.70      6.48 o
 -14   1  10        2.91        2.04      0.52 o
 -13   1  10      103.28       90.77      2.65 o
 -12   1  10       26.46       27.22      1.64 o
 -11   1  10      189.35      189.69      5.12 o
 -10   1  10      519.41      515.13      4.64 o
  -9   1  10     1697.36     1735.83     15.27 o
  -8   1  10      391.61      396.33      6.85 o
  -7   1  10      924.90      922.70      7.25 o
  -6   1  10        3.05        2.79      0.56 o
  -5   1  10      110.03       83.55      3.73 o
  -4   1  10     1640.81     1739.16     17.09 o
  -3   1  10      821.14      781.11     18.02 o
  -2   1  10      649.85      733.52     11.55 o
  -1   1  10       10.55        9.69      2.07 o
   0   1  10      695.17      614.99     13.38 o
   1   1  10     3322.11     3527.29     22.13 o
   2   1  10     1082.12     1113.42      8.28 o
   3   1  10        1.16        1.28      0.51 o
   4   1  10       25.88       22.59      1.52 o
   5   1  10      218.22      179.46      2.74 o
   6   1  10      447.94      390.65      3.79 o
   7   1  10      291.05      248.84      8.60 o
   8   1  10       12.24       13.08      1.12 o
   9   1  10       21.15       26.18      1.50 o
  10   1  10      343.65      341.22      8.76 o
  11   1  10      861.11      824.69     29.46 o
  12   1  10      210.58      172.26      8.11 o
  13   1  10        0.75        1.99      1.37 o
  14   1  10       82.00       81.42      7.76 o
  15   1  10      178.29      168.31     14.09 o
 -18   2  10      290.75      321.88     14.01 o
 -17   2  10        0.02        0.98      0.74 o
 -16   2  10       27.23       27.41      3.31 o
 -15   2  10      144.27      165.30     10.54 o
 -14   2  10      258.17      295.62      7.34 o
 -13   2  10      298.64      269.02      6.92 o
 -12   2  10       62.86       59.15      3.21 o
 -11   2  10      948.47      929.15      9.60 o
 -10   2  10     1126.37     1130.15      9.65 o
  -9   2  10     3983.25     4082.59     42.11 o
  -8   2  10        3.00        2.93      0.49 o
  -7   2  10      136.21      124.69      2.32 o
  -6   2  10      420.22      362.10      5.81 o
  -5   2  10      357.24      368.78      6.37 o
  -4   2  10      109.02       80.43      4.52 o
  -3   2  10      106.92      130.79      4.12 o
  -2   2  10     2179.08     2407.07      9.14 o
  -1   2  10      216.89      199.05      3.82 o
   0   2  10     2067.77     2180.75     13.88 o
   1   2  10      359.47      325.90      5.42 o
   2   2  10      410.20      380.40      4.87 o
   3   2  10      253.66      229.41      6.45 o
   4   2  10      228.06      221.36      3.33 o
   5   2  10      399.45      393.75      4.33 o
   6   2  10        0.01        1.90      0.48 o
   7   2  10      857.60      872.12      8.44 o
   8   2  10     1095.63     1106.25     11.91 o
   9   2  10      809.21      799.73     13.66 o
  10   2  10       20.18        8.74      1.31 o
  11   2  10      393.78      378.43      6.31 o
  12   2  10     2237.91     2229.15    100.00 o
  13   2  10      427.82      474.78     13.87 o
  14   2  10      122.58      113.69     10.16 o
  15   2  10        0.00        1.19      3.41 o
 -18   3  10        0.33        2.59      2.30 o
 -17   3  10       96.24       90.82      6.99 o
 -16   3  10      152.51      151.56     13.56 o
 -15   3  10       19.37       18.24      2.11 o
 -14   3  10       74.78       82.52      6.69 o
 -13   3  10       86.59       98.50      5.24 o
 -12   3  10      724.57      717.67     25.70 o
 -11   3  10      473.55      478.28      9.82 o
 -10   3  10     1276.32     1385.96     10.60 o
  -9   3  10      367.48      379.16      9.86 o
  -8   3  10      131.24      131.71      5.81 o
  -7   3  10      353.29      369.55      6.78 o
  -6   3  10      523.43      518.27     12.47 o
  -5   3  10      194.44      180.89      3.74 o
  -4   3  10      355.62      288.73      5.55 o
  -3   3  10      295.26      258.80      4.67 o
  -2   3  10     1014.79     1046.37     14.73 o
  -1   3  10     1192.39     1226.61      9.76 o
   0   3  10     1625.71     1665.76     20.69 o
   1   3  10     1521.73     1564.31     12.79 o
   2   3  10     1557.81     1586.39     11.25 o
   3   3  10     1462.05     1533.09     11.98 o
   4   3  10        1.78        2.45      0.46 o
   5   3  10      282.16      271.27      6.42 o
   6   3  10      153.00      133.31      2.69 o
   7   3  10       21.40       16.81      1.26 o
   8   3  10       13.38        6.50      0.73 o
   9   3  10      106.47      105.62      5.07 o
  10   3  10      227.45      246.74      7.65 o
  11   3  10      133.30      116.60      6.23 o
  12   3  10      158.13      171.89      7.79 o
  13   3  10       20.83       26.00      2.58 o
  14   3  10      145.11      137.59     12.99 o
 -17   4  10       42.93       38.11      4.96 o
 -16   4  10       27.88       35.55      2.81 o
 -15   4  10      791.17      802.33     23.81 o
 -14   4  10       94.82      100.80      6.78 o
 -13   4  10       58.70       51.36      4.17 o
 -12   4  10        0.69        2.17      0.91 o
 -11   4  10     1257.67     1323.50     22.14 o
 -10   4  10     2313.10     2391.71     73.71 o
  -9   4  10       63.89       73.26      4.08 o
  -8   4  10      575.22      622.22     14.22 o
  -7   4  10       22.49       26.08      2.23 o
  -6   4  10      551.53      554.39     11.77 o
  -5   4  10      155.44      124.88      3.71 o
  -4   4  10      431.57      456.49      7.55 o
  -3   4  10       77.16       95.92      2.92 o
  -2   4  10       83.06       86.39      2.80 o
  -1   4  10     1389.95     1467.22     13.02 o
   0   4  10      285.41      293.59      5.06 o
   1   4  10        7.48        4.44      0.78 o
   2   4  10      978.22      949.24     18.04 o
   3   4  10       99.51       91.80      3.31 o
   4   4  10     1844.69     1736.86    109.18 o
   5   4  10        1.97        1.74      0.48 o
   6   4  10      130.69      133.44      4.47 o
   7   4  10       63.55       59.14      3.39 o
   8   4  10      627.35      648.28     14.93 o
   9   4  10        2.79        2.56      0.97 o
  10   4  10       15.35        9.76      2.59 o
  11   4  10       44.55       45.46      4.22 o
  12   4  10      521.32      554.95     20.41 o
  13   4  10      594.18      607.58     39.53 o
 -16   5  10      146.41      157.16     14.26 o
 -15   5  10        1.96        3.07      0.90 o
 -14   5  10       22.71       22.84      2.13 o
 -13   5  10      206.07      224.61      9.66 o
 -12   5  10      331.62      361.37     10.68 o
 -11   5  10     1163.06     1244.34     80.64 o
 -10   5  10       69.28       73.94      4.60 o
  -9   5  10       15.37       13.40      2.33 o
  -8   5  10      630.65      627.97      9.12 o
  -7   5  10        1.34        3.78      1.17 o
  -6   5  10      191.03      188.84      5.33 o
  -5   5  10        0.51        2.78      0.64 o
  -4   5  10      106.33       83.01      4.32 o
  -3   5  10      868.48      881.75      9.01 o
  -2   5  10      776.55      818.81     15.33 o
  -1   5  10        3.51        3.69      0.96 o
   0   5  10     1252.03     1310.91     10.62 o
   1   5  10      309.94      317.30      6.83 o
   2   5  10     1505.71     1557.72     31.28 o
   3   5  10      229.25      215.70      4.37 o
   4   5  10        1.55        2.29      0.70 o
   5   5  10      134.67      143.19      4.08 o
   6   5  10      319.93      335.70      8.41 o
   7   5  10       92.25       84.10      4.89 o
   8   5  10       15.90       15.48      1.58 o
   9   5  10       89.18       99.21      5.10 o
  10   5  10      188.58      184.80     10.47 o
  11   5  10       34.27       44.50      3.82 o
  12   5  10       11.16        7.31      1.53 o
 -14   6  10      156.32      145.46     10.99 o
 -13   6  10        7.57        4.04      1.00 o
 -12   6  10      701.73      717.71     26.66 o
 -11   6  10      446.73      475.33     18.37 o
 -10   6  10       13.67       12.31      2.53 o
  -9   6  10      210.34      207.80     16.41 o
  -8   6  10        3.54        5.24      1.49 o
  -7   6  10       44.76       40.88      6.88 o
  -6   6  10       32.57       32.80      2.10 o
  -5   6  10      762.62      790.14      9.88 o
  -4   6  10      118.88      118.11      6.54 o
  -3   6  10        8.95        5.65      1.02 o
  -2   6  10      190.53      199.42      5.58 o
  -1   6  10       18.06       16.68      2.00 o
   0   6  10       25.36       22.16      2.19 o
   1   6  10      886.06      900.33     29.37 o
   2   6  10        1.57        1.93      0.77 o
   3   6  10       79.69       85.70      4.96 o
   4   6  10       41.62       39.76      3.29 o
   5   6  10      148.22      147.95      5.69 o
   6   6  10       40.61       37.62      4.37 o
   7   6  10      579.32      604.06     11.66 o
   8   6  10        5.14        5.57      1.72 o
   9   6  10        2.95        8.69      2.28 o
  10   6  10       34.88       23.19      3.24 o
 -11   7  10       17.93       16.90      1.98 o
 -10   7  10        9.12       10.13      1.74 o
  -9   7  10      215.75      215.86     13.37 o
  -8   7  10      118.25      119.57     10.75 o
  -7   7  10      197.18      185.76     11.33 o
  -6   7  10       89.50       74.62      3.32 o
  -5   7  10        9.40        9.32      1.29 o
  -4   7  10      117.16      105.28      5.54 o
  -3   7  10      485.41      508.86     12.32 o
  -2   7  10      119.97      117.13      8.69 o
  -1   7  10       44.00       32.46      4.05 o
   0   7  10       47.58       46.23      3.66 o
   1   7  10     1389.46     1513.67     19.06 o
   2   7  10       78.64       82.77      3.85 o
   3   7  10       20.94       23.49      1.95 o
   4   7  10        2.58        2.12      1.07 o
   5   7  10       66.46       62.46      4.91 o
   6   7  10      181.19      181.90     19.90 o
   7   7  10      122.89      128.74     15.50 o
  -7   8  10       16.34        9.71      6.20 o
  -6   8  10      167.94      165.73     14.67 o
  -5   8  10       18.90       23.63      2.84 o
  -4   8  10       16.31       12.68      3.56 o
  -3   8  10       12.17       10.41      2.44 o
  -2   8  10        7.73        5.95      0.84 o
  -1   8  10        4.88        7.96      1.29 o
   0   8  10      267.19      294.33      9.97 o
   1   8  10       38.30       37.47      2.50 o
   2   8  10        2.46        1.44      0.66 o
   3   8  10       50.99       39.69      3.28 o
 -19   1  11       10.40        8.64      1.40 o
 -18   1  11       10.25       10.25      1.74 o
 -17   1  11       12.70        7.10      1.13 o
 -16   1  11       62.37       37.98      3.48 o
 -15   1  11        0.03        2.34      0.95 o
 -14   1  11      143.63      138.51      3.55 o
 -13   1  11       17.10       14.65      1.07 o
 -12   1  11        3.21        2.10      0.47 o
 -11   1  11       39.36       39.32      1.83 o
 -10   1  11     1069.35     1121.08      7.18 o
  -9   1  11        1.65        2.51      0.58 o
  -8   1  11     1510.56     1566.73     12.66 o
  -7   1  11      175.69      170.46      3.20 o
  -6   1  11        6.10        2.84      0.81 o
  -5   1  11      592.60      592.92     10.11 o
  -4   1  11      149.04      151.54      2.98 o
  -3   1  11      276.63      340.52      5.95 o
  -2   1  11      786.08      857.30     16.69 o
  -1   1  11      365.96      333.17      5.63 o
   0   1  11      216.73      222.59      9.49 o
   1   1  11      208.11      134.72      7.41 o
   2   1  11      109.01       85.65      3.31 o
   3   1  11      240.16      220.21      5.48 o
   4   1  11      200.70      188.87      4.12 o
   5   1  11       47.18       52.26      1.96 o
   6   1  11        2.12        3.18      0.67 o
   7   1  11        3.90        3.79      0.69 o
   8   1  11        7.09        5.66      1.30 o
   9   1  11       18.69       17.30      1.63 o
  10   1  11       41.05       30.26      2.16 o
  11   1  11       94.40       78.06      5.97 o
  12   1  11        2.20        5.15      1.53 o
  13   1  11        4.17        6.22      2.66 o
  14   1  11        0.67        2.84      4.07 o
  15   1  11       18.41       13.68      2.10 o
 -18   2  11        0.66        1.93      1.54 o
 -17   2  11       19.99       14.98      2.05 o
 -16   2  11        8.16        3.62      2.52 o
 -15   2  11       11.04        5.08      0.92 o
 -14   2  11       69.63       49.67      2.65 o
 -13   2  11       42.45       40.54      2.75 o
 -12   2  11       21.59       22.18      1.24 o
 -11   2  11       14.67       12.60      1.14 o
 -10   2  11     1592.18     1675.36     13.61 o
  -9   2  11      227.29      234.16      5.23 o
  -8   2  11     1926.19     2002.36     14.90 o
  -7   2  11       96.74       84.08      3.08 o
  -6   2  11       52.53       57.40      1.75 o
  -5   2  11       41.67       45.97      2.44 o
  -4   2  11        0.00        1.82      0.47 o
  -3   2  11      783.16      806.73      5.88 o
  -2   2  11      760.91      709.50     13.13 o
  -1   2  11        1.00        2.00      0.62 o
   0   2  11       52.03       57.62      3.18 o
   1   2  11        0.33        2.93      0.54 o
   2   2  11        0.08        1.30      0.85 o
   3   2  11     4200.67     4368.45     41.58 o
   4   2  11      130.38      130.60      3.26 o
   5   2  11      159.62      161.06      3.51 o
   6   2  11       85.37       73.53      2.66 o
   7   2  11       14.22        8.64      1.47 o
   8   2  11       27.17       28.59      3.10 o
   9   2  11        0.54        1.52      0.99 o
  10   2  11      230.36      173.36      6.47 o
  11   2  11       47.79       45.62      5.81 o
  12   2  11      240.71      196.84     23.85 o
  13   2  11       25.67       32.03      8.44 o
  14   2  11      106.13       84.99     23.63 o
 -18   3  11        0.79        2.46      0.80 o
 -17   3  11       22.28       24.68      5.11 o
 -16   3  11        1.69        2.60      1.48 o
 -15   3  11      127.04      106.31      4.60 o
 -14   3  11        3.50        4.29      1.37 o
 -13   3  11      274.46      307.40     15.84 o
 -12   3  11       51.53       45.41      5.21 o
 -11   3  11     1008.74     1069.66     13.48 o
 -10   3  11      853.42      905.11     15.15 o
  -9   3  11       14.49       11.51      0.90 o
  -8   3  11      451.96      454.98      4.91 o
  -7   3  11      408.43      400.04      3.17 o
  -6   3  11      124.08      120.18      3.44 o
  -5   3  11       29.42       21.44      1.71 o
  -4   3  11      478.35      464.42     10.99 o
  -3   3  11      371.82      399.81      5.35 o
  -2   3  11      123.74      106.98      2.49 o
  -1   3  11     2442.74     2694.97     33.74 o
   0   3  11       10.95        8.20      1.35 o
   1   3  11       32.69       24.49      2.80 o
   2   3  11      182.17      150.70      5.60 o
   3   3  11     1469.70     1501.36     10.48 o
   4   3  11      167.56      150.17      3.98 o
   5   3  11        3.89        5.09      0.99 o
   6   3  11      234.22      217.28      5.65 o
   7   3  11        0.06        1.73      0.55 o
   8   3  11      114.37      105.11      5.40 o
   9   3  11      270.88      257.83      8.03 o
  10   3  11        8.56        8.52      1.42 o
  11   3  11       14.97       15.30      2.61 o
  12   3  11        3.16        4.15      1.18 o
  13   3  11       18.72       17.18      3.12 o
  14   3  11       11.32       10.65      1.93 o
 -17   4  11       22.01       23.26      4.29 o
 -16   4  11        5.67        6.24      2.18 o
 -15   4  11        1.36        4.45      1.18 o
 -14   4  11        4.15        1.83      1.61 o
 -13   4  11        2.39        3.42      1.34 o
 -12   4  11        1.99        1.55      1.20 o
 -11   4  11      618.38      631.13     12.68 o
 -10   4  11       14.77       15.38      1.53 o
  -9   4  11      110.74       96.65      7.41 o
  -8   4  11       87.51       85.04      4.76 o
  -7   4  11       10.87        9.27      2.16 o
  -6   4  11      472.99      490.67     17.93 o
  -5   4  11      306.34      283.66     12.86 o
  -4   4  11        2.98        4.63      0.73 o
  -3   4  11      228.31      231.11      5.30 o
  -2   4  11      195.10      178.09      6.97 o
  -1   4  11      318.76      311.65      9.61 o
   0   4  11       41.62       47.06      1.82 o
   1   4  11       48.80       44.63      1.50 o
   2   4  11     2057.48     2178.45     24.30 o
   3   4  11        5.42        3.83      0.59 o
   4   4  11      504.44      516.14      9.79 o
   5   4  11      320.25      326.41      6.97 o
   6   4  11      287.75      281.91      8.01 o
   7   4  11      134.07      134.96      4.75 o
   8   4  11       94.48       89.87      7.25 o
   9   4  11      321.59      306.14     14.42 o
  10   4  11       71.96       58.72      3.11 o
  11   4  11        0.71        3.28      1.42 o
  12   4  11      105.58      102.01     14.90 o
  13   4  11      174.75      177.42     13.83 o
 -15   5  11        4.30        4.97      1.00 o
 -14   5  11      260.42      271.82     17.56 o
 -13   5  11        2.13        3.81      1.90 o
 -12   5  11       41.03       37.72      5.50 o
 -11   5  11      140.02      148.20      9.31 o
 -10   5  11      449.20      451.74     33.70 o
  -9   5  11      275.02      296.80     21.19 o
  -8   5  11        7.33        6.29      1.34 o
  -7   5  11      600.17      618.58     15.77 o
  -6   5  11       61.06       54.10      3.02 o
  -5   5  11      169.49      177.61      3.63 o
  -4   5  11      385.67      396.85     10.31 o
  -3   5  11       21.70       13.28      2.22 o
  -2   5  11        2.72        1.78      0.81 o
  -1   5  11        0.76        1.96      0.69 o
   0   5  11      771.01      792.27     24.00 o
   1   5  11        0.72        1.53      0.51 o
   2   5  11      988.14      978.08     16.93 o
   3   5  11      165.68      149.19      5.84 o
   4   5  11      203.13      214.93      6.03 o
   5   5  11      261.03      263.03      6.63 o
   6   5  11       21.01       18.17      1.54 o
   7   5  11        7.70        5.52      1.22 o
   8   5  11      142.87      134.61     10.68 o
   9   5  11       70.38       66.40      5.89 o
  10   5  11      163.30      170.21     11.71 o
  11   5  11        2.65        4.02      1.29 o
 -13   6  11       58.70       49.90      6.02 o
 -12   6  11      261.79      245.08     13.82 o
 -11   6  11       48.71       44.62      3.43 o
 -10   6  11      370.36      385.40     30.38 o
  -9   6  11       31.66       31.17      7.10 o
  -8   6  11       16.76       17.60      2.70 o
  -7   6  11        0.07        1.44      0.67 o
  -6   6  11      130.19      138.34      7.33 o
  -5   6  11       88.15       79.68      6.99 o
  -4   6  11        2.25        3.22      0.64 o
  -3   6  11       27.55       24.57      1.44 o
  -2   6  11      222.16      220.80     10.97 o
  -1   6  11       65.96       60.76      3.76 o
   0   6  11      212.96      212.08      9.42 o
   1   6  11      957.79     1036.27     32.43 o
   2   6  11       48.44       53.40      3.91 o
   3   6  11      223.25      242.33      8.12 o
   4   6  11        1.32        2.89      0.81 o
   5   6  11       55.11       42.83      3.46 o
   6   6  11      637.37      656.18     27.37 o
   7   6  11      130.21      117.72     18.23 o
   8   6  11      103.35      106.45     10.66 o
   9   6  11       99.71       90.11     20.38 o
 -11   7  11       27.08       15.12      2.43 o
 -10   7  11        0.01        2.68      1.21 o
  -9   7  11       46.97       45.75      7.18 o
  -8   7  11      189.10      203.66     18.22 o
  -7   7  11       31.09       28.84      3.23 o
  -6   7  11      418.68      446.53     14.19 o
  -5   7  11       18.26       20.56      2.35 o
  -4   7  11       54.13       53.22      7.73 o
  -3   7  11        0.56        1.81      0.94 o
  -2   7  11        6.65        7.13      1.06 o
  -1   7  11        0.17        3.92      0.84 o
   0   7  11       76.82       72.77      3.04 o
   1   7  11        0.59        2.21      1.00 o
   2   7  11      179.37      195.05      8.46 o
   3   7  11        7.26        7.79      1.06 o
   4   7  11       33.76       30.43      2.46 o
   5   7  11       21.08       19.64      2.15 o
   6   7  11       57.94       51.52     14.47 o
   7   7  11       30.18       24.71      5.15 o
  -6   8  11        0.24        3.05      2.40 o
  -5   8  11        9.97       11.33      1.80 o
  -4   8  11        3.31        5.00      1.09 o
  -3   8  11       47.09       42.43      4.57 o
  -2   8  11       93.37      104.56      8.02 o
  -1   8  11      201.45      238.82     25.24 o
   0   8  11       42.87       31.28      2.98 o
   1   8  11       39.38       42.21      3.24 o
 -18   0  12       44.60       33.81      3.82 o
 -17   0  12      173.22      167.70     13.15 o
 -16   0  12      365.71      360.10     17.68 o
 -15   0  12      233.81      220.00      6.38 o
 -14   0  12      124.75      126.19      4.35 o
 -13   0  12      543.51      569.39     11.26 o
 -12   0  12      113.67      130.54      4.54 o
 -11   0  12      523.16      532.58     11.54 o
 -10   0  12        8.57        6.30      0.93 o
  -9   0  12    16514.41    17242.55    164.03 o
  -8   0  12       23.07       24.99      2.23 o
  -7   0  12      768.59      772.85     12.36 o
  -6   0  12     1592.62     1641.72     22.20 o
  -5   0  12      133.62      166.42      6.49 o
  -4   0  12       41.77       13.74      3.13 o
  -3   0  12      423.65      459.88      8.71 o
  -2   0  12      939.66     1052.27     23.64 o
  -1   0  12     3151.69     3281.20     54.40 o
   0   0  12      274.09      308.74      6.05 o
   1   0  12      777.28      739.41     22.48 o
   2   0  12      219.80      204.93      7.98 o
   3   0  12     2072.26     2119.83     33.84 o
   4   0  12     8275.06     8169.12    298.40 o
   5   0  12     1390.87     1467.34     25.30 o
   6   0  12     1093.63     1131.59     21.94 o
   7   0  12      294.47      266.45      6.17 o
   8   0  12     1619.08     1497.30     88.24 o
   9   0  12        3.67        3.98      2.04 o
  10   0  12       24.48        8.24      1.54 o
  11   0  12      146.97      161.30     10.31 o
  12   0  12       63.58       60.01      4.10 o
  13   0  12       11.52        1.69      1.96 o
  14   0  12       25.94       14.02      3.15 o
 -18   1  12      306.70      335.58     14.48 o
 -17   1  12      226.34      217.12     11.99 o
 -16   1  12       14.28       14.57      1.79 o
 -15   1  12      323.55      297.34      4.55 o
 -14   1  12      256.85      256.23      6.66 o
 -13   1  12      375.81      378.28      6.07 o
 -12   1  12      117.61      115.64      2.94 o
 -11   1  12        1.41        1.42      0.67 o
 -10   1  12     2337.19     2439.65     20.98 o
  -9   1  12     6893.38     7364.38     40.83 o
  -8   1  12     2815.42     2900.37     28.15 o
  -7   1  12       22.72       21.82      1.86 o
  -6   1  12     1395.97     1465.60     16.04 o
  -5   1  12     4533.42     4775.85     63.11 o
  -4   1  12     2804.45     3013.93     28.75 o
  -3   1  12      989.04     1132.61     13.01 o
  -2   1  12      173.73      235.42      5.39 o
  -1   1  12     2156.48     2135.49     22.39 o
   0   1  12     3089.29     3303.33     32.49 o
   1   1  12      877.19      936.81      7.93 o
   2   1  12        1.64        2.20      0.48 o
   4   1  12     7700.28     8129.37     54.08 o
   5   1  12      792.69      786.13      6.65 o
   6   1  12       53.66       54.99      3.55 o
   7   1  12        1.27        2.24      0.88 o
   8   1  12      197.34      206.82      6.08 o
   9   1  12      606.84      645.08     16.27 o
  10   1  12      554.90      485.78     27.34 o
  11   1  12       78.75       78.73      6.10 o
  12   1  12       89.79       84.34      3.77 o
  13   1  12      314.58      326.54     14.39 o
  14   1  12      295.15      313.65     14.70 o
 -18   2  12       19.34       21.98      2.73 o
 -17   2  12      319.60      321.80     14.00 o
 -16   2  12      308.82      306.18      7.09 o
 -15   2  12      176.03      142.95     18.78 o
 -14   2  12        9.02        9.69      0.83 o
 -13   2  12      127.35      123.22      3.69 o
 -12   2  12      742.84      768.93     18.18 o
 -11   2  12      572.32      587.92     10.27 o
 -10   2  12     1887.40     2005.34     33.72 o
  -9   2  12        8.76       10.09      1.47 o
  -8   2  12     2902.41     3136.70     19.80 o
  -7   2  12      425.13      429.02      5.27 o
  -6   2  12      280.78      275.43      7.96 o
  -5   2  12        5.75       11.34      2.07 o
  -4   2  12       57.42       42.44      2.64 o
  -3   2  12      533.96      513.37      4.82 o
  -2   2  12     2219.67     2348.66     22.74 o
  -1   2  12      580.96      612.96      6.27 o
   0   2  12       37.99       34.88      2.70 o
   1   2  12       52.13       51.22      2.40 o
   2   2  12     1534.23     1621.05     12.39 o
   3   2  12     4039.78     4216.34     20.81 o
   4   2  12      273.03      233.77      5.83 o
   5   2  12      405.23      414.85      6.52 o
   6   2  12      698.93      699.27      8.43 o
   7   2  12     1364.89     1372.84     20.74 o
   8   2  12       94.94       75.73      5.72 o
   9   2  12       63.50       45.18      4.66 o
  10   2  12      219.13      225.34      6.82 o
  11   2  12       47.90       61.73      3.57 o
  12   2  12      312.84      309.43     13.90 o
  13   2  12        9.60       13.57      2.22 o
  14   2  12      131.94      140.79     13.30 o
 -17   3  12       48.29       49.01      5.40 o
 -16   3  12        5.95        6.48      1.27 o
 -15   3  12       22.38       23.47      2.19 o
 -14   3  12      799.48      811.45     22.47 o
 -13   3  12      319.91      318.91     12.39 o
 -12   3  12      359.50      358.18      6.51 o
 -11   3  12      247.97      253.02      5.78 o
 -10   3  12      323.03      332.48      8.39 o
  -9   3  12     1383.72     1409.20     18.59 o
  -8   3  12     1652.20     1760.47     29.43 o
  -7   3  12      216.37      208.79      9.28 o
  -6   3  12      841.01      757.27     17.91 o
  -5   3  12      967.96      965.07     19.09 o
  -4   3  12     1267.04     1399.70     12.50 o
  -3   3  12      277.33      274.57      5.85 o
  -2   3  12      485.53      454.28      5.37 o
  -1   3  12      507.69      462.61      3.99 o
   0   3  12     1699.50     1775.81      8.97 o
   1   3  12      876.04      886.31      5.66 o
   2   3  12      542.33      524.55      5.34 o
   3   3  12     1478.64     1512.34     12.64 o
   4   3  12      297.93      290.50      4.25 o
   5   3  12     1712.18     1778.98     15.67 o
   6   3  12      117.39      125.29      4.43 o
   7   3  12      106.78      100.46      3.46 o
   8   3  12      309.34      319.85     10.96 o
   9   3  12      399.89      389.73     11.59 o
  10   3  12      224.05      224.51     11.83 o
  11   3  12        0.34        1.49      0.99 o
  12   3  12       57.42       53.12      6.93 o
  13   3  12      441.77      481.58     24.11 o
 -16   4  12      380.33      379.80     15.74 o
 -15   4  12       93.47       93.50      7.11 o
 -14   4  12      243.61      239.39     17.35 o
 -13   4  12      164.93      190.39      7.79 o
 -12   4  12      500.65      517.12     21.53 o
 -11   4  12      420.93      405.84      6.87 o
 -10   4  12      386.51      384.13     16.41 o
  -9   4  12        5.07        3.09      0.94 o
  -8   4  12      810.86      825.70     22.08 o
  -7   4  12     1060.49     1077.82     15.72 o
  -6   4  12       52.69       33.46      2.78 o
  -5   4  12       99.31      100.60      6.41 o
  -4   4  12      271.37      259.97      4.22 o
  -3   4  12      877.02      915.76      6.74 o
  -2   4  12      299.07      279.81      4.35 o
  -1   4  12      360.37      393.90      7.20 o
   0   4  12       27.79       27.06      1.60 o
   1   4  12      405.49      416.52      7.82 o
   2   4  12     2211.53     2410.12     24.83 o
   3   4  12      206.49      202.04      5.52 o
   4   4  12       79.03       69.01      3.69 o
   5   4  12       87.32       78.29      5.24 o
   6   4  12      206.18      192.89      4.63 o
   8   4  12      152.00      156.88      8.00 o
   9   4  12       15.48       20.54      2.72 o
  10   4  12      137.62      160.46     12.61 o
  11   4  12      730.14      753.82     31.78 o
  12   4  12        6.47       17.10      2.77 o
 -15   5  12        4.04        4.32      1.13 o
 -14   5  12       45.32       44.51      3.77 o
 -13   5  12      458.67      473.41     20.25 o
 -12   5  12        3.74        4.09      1.34 o
 -11   5  12       21.55       21.15      3.36 o
 -10   5  12      588.06      592.91     20.55 o
  -9   5  12        2.02        3.98      1.28 o
  -8   5  12      258.71      255.76     12.21 o
  -7   5  12      519.21      538.74     18.48 o
  -6   5  12       20.33       16.59      1.47 o
  -5   5  12      307.13      337.83      6.55 o
  -4   5  12      423.70      438.56      4.84 o
  -3   5  12       84.96       71.82      3.34 o
  -2   5  12      222.04      224.74      4.67 o
  -1   5  12      146.69      139.48      3.41 o
   0   5  12       55.25       46.53      2.27 o
   1   5  12       51.73       51.18      3.22 o
   2   5  12      829.22      887.61     17.77 o
   3   5  12        0.20        0.82      0.80 o
   4   5  12      221.01      236.37      6.80 o
   5   5  12      529.62      552.38     10.30 o
   6   5  12      329.20      329.70      8.40 o
   7   5  12       29.29       28.43      2.86 o
   8   5  12      349.34      370.04     14.13 o
   9   5  12      223.06      233.74     15.96 o
  10   5  12       36.73       33.77      6.52 o
 -13   6  12       24.31       15.35      4.68 o
 -12   6  12       36.26       29.82      2.66 o
 -11   6  12       48.36       40.73      3.70 o
 -10   6  12       54.30       59.34      5.65 o
  -9   6  12       51.22       50.69      9.53 o
  -8   6  12      176.27      169.32      8.10 o
  -7   6  12     1201.75     1277.03     29.95 o
  -6   6  12      338.47      354.12      7.84 o
  -5   6  12       20.21       18.60      2.28 o
  -4   6  12        5.88        4.91      1.14 o
  -3   6  12      180.29      168.06      3.76 o
  -2   6  12      268.74      282.57      5.54 o
  -1   6  12        6.72        6.07      1.71 o
   0   6  12        8.82        7.80      0.79 o
   1   6  12      282.49      293.66      5.62 o
   2   6  12      402.04      449.14     11.09 o
   3   6  12      184.88      199.68      7.41 o
   4   6  12       49.49       43.97      3.11 o
   5   6  12      199.37      192.77      6.73 o
   6   6  12       13.82       13.37      1.71 o
   7   6  12      315.89      341.71     18.31 o
   8   6  12      129.24      128.42     10.96 o
 -10   7  12       11.10       10.12      5.37 o
  -9   7  12       60.91       58.73      5.53 o
  -8   7  12       21.60       14.04      3.47 o
  -7   7  12       49.58       43.40      3.70 o
  -6   7  12      311.25      327.58     18.19 o
  -5   7  12      139.48      137.27     12.17 o
  -4   7  12      141.80      139.35      9.47 o
  -3   7  12        0.01        1.64      0.73 o
  -2   7  12       16.45       13.36      1.07 o
  -1   7  12      129.64      133.45      6.76 o
   0   7  12      100.58       93.83      5.84 o
   1   7  12      685.77      743.69     20.07 o
   2   7  12        9.62        5.42      1.29 o
   3   7  12        8.16        8.85      1.23 o
   4   7  12       62.45       54.41      4.81 o
   5   7  12      173.77      192.55     14.59 o
  -3   8  12       36.76       34.94      5.01 o
  -2   8  12       56.58       52.93      9.05 o
 -18   1  13        1.94        3.65      1.57 o
 -17   1  13       48.89       56.75      6.02 o
 -16   1  13       17.13       17.71      2.84 o
 -15   1  13       21.73       20.80      2.68 o
 -14   1  13      319.88      317.73      5.21 o
 -13   1  13        0.72        1.09      0.81 o
 -12   1  13        7.17        6.19      0.70 o
 -11   1  13        4.24        2.73      1.06 o
 -10   1  13      179.71      167.41      3.89 o
  -9   1  13      682.01      704.76      6.99 o
  -8   1  13      171.48      155.60      4.17 o
  -7   1  13      422.75      419.96      3.52 o
  -6   1  13       43.91       41.90      3.29 o
  -5   1  13       62.89       52.32      3.49 o
  -4   1  13      140.54      115.57      2.42 o
  -3   1  13       12.07       10.33      1.16 o
  -2   1  13       45.27       43.22      1.96 o
  -1   1  13       76.38       83.75      3.51 o
   0   1  13      512.64      496.72      8.09 o
   1   1  13      148.98      148.26      3.91 o
   2   1  13        8.90        7.09      1.07 o
   3   1  13     3618.16     3486.45     44.49 o
   4   1  13      982.17      913.15     23.03 o
   5   1  13      514.44      520.64      8.12 o
   6   1  13       51.58       47.42      2.67 o
   7   1  13       25.52       27.16      2.45 o
   8   1  13       13.79        8.77      3.08 o
   9   1  13        8.60        5.43      1.70 o
  10   1  13        0.62        1.46      1.43 o
  11   1  13       22.55       32.23      3.12 o
  12   1  13       21.07       11.59      1.75 o
  13   1  13        5.09        3.34      1.64 o
 -18   2  13       37.83       39.43      3.89 o
 -17   2  13       85.47       95.77     10.11 o
 -16   2  13        8.09        4.08      1.62 o
 -15   2  13       15.47        8.80      1.54 o
 -14   2  13        0.13        1.23      0.73 o
 -13   2  13      569.22      558.64      9.61 o
 -12   2  13       70.31       65.23      3.51 o
 -11   2  13      252.60      257.09      6.04 o
 -10   2  13     2312.44     2431.36     28.13 o
  -9   2  13     1168.49     1215.67     16.01 o
  -8   2  13     2136.32     2129.78     63.62 o
  -7   2  13      253.93      241.52      7.38 o
  -6   2  13       31.94       34.13      2.45 o
  -5   2  13        2.52        3.28      1.15 o
  -4   2  13      285.07      275.50      4.59 o
  -3   2  13      102.17       69.63      4.54 o
  -2   2  13      115.87      118.22      8.70 o
  -1   2  13       65.78       62.71      3.33 o
   0   2  13       57.36       58.51      2.85 o
   1   2  13      322.02      316.53      4.11 o
   2   2  13      113.41       92.17      6.01 o
   3   2  13      463.98      446.83     13.51 o
   4   2  13      384.81      384.28      7.37 o
   5   2  13      670.91      676.79      6.94 o
   6   2  13       84.22       78.47      4.34 o
   7   2  13      114.60       97.18      4.71 o
   8   2  13       67.17       58.47      5.27 o
   9   2  13        6.68        4.67      1.17 o
  10   2  13      135.98      113.82      7.05 o
  11   2  13       57.17       57.81      7.15 o
  12   2  13        6.73        4.47      1.81 o
  13   2  13        4.66        5.06      1.57 o
 -17   3  13        3.26        3.72      0.97 o
 -16   3  13        0.24        2.94      1.28 o
 -15   3  13       55.36       45.37      4.13 o
 -14   3  13      157.79      151.56     13.24 o
 -13   3  13      182.68      176.01     22.99 o
 -12   3  13        0.80        1.21      0.51 o
 -11   3  13      162.44      164.28      4.60 o
 -10   3  13       44.17       43.45      4.15 o
  -9   3  13      204.24      188.22      4.98 o
  -8   3  13     1841.28     2025.12     50.31 o
  -7   3  13       36.68       31.70      2.97 o
  -6   3  13        0.01        1.67      1.29 o
  -5   3  13       45.43       38.48      2.49 o
  -4   3  13      851.62      814.01     17.13 o
  -3   3  13       53.13       48.35      2.20 o
  -2   3  13       99.15       99.16      3.18 o
  -1   3  13       95.29       78.84      5.36 o
   0   3  13      121.97       94.76      7.06 o
   1   3  13       10.41        7.76      0.97 o
   2   3  13     3460.44     3754.13     30.07 o
   3   3  13      248.34      231.88      6.60 o
   4   3  13      556.38      578.13      9.74 o
   5   3  13     1481.06     1538.52     14.23 o
   6   3  13       58.91       54.03      3.53 o
   7   3  13       31.56       25.45      1.87 o
   8   3  13      156.83      154.66      5.92 o
   9   3  13        5.17        8.82      2.30 o
  10   3  13        0.02        1.69      1.23 o
  11   3  13       10.95       12.44      2.21 o
  12   3  13        0.11        6.51      1.73 o
 -16   4  13       26.69       23.35      2.37 o
 -15   4  13       16.04       11.45      2.47 o
 -14   4  13       33.40       38.21      3.18 o
 -13   4  13       97.03       91.25     15.78 o
 -12   4  13      413.44      421.49     31.82 o
 -11   4  13     1025.59     1065.84     70.02 o
 -10   4  13        3.18        5.94      1.12 o
  -9   4  13      361.42      388.25      9.33 o
  -8   4  13     1641.72     1792.30     31.68 o
  -7   4  13     1111.01     1177.85     22.97 o
  -6   4  13        1.28        2.14      0.72 o
  -5   4  13       21.72       15.54      1.59 o
  -4   4  13      121.89      102.10      4.53 o
  -3   4  13      322.12      351.87      7.87 o
  -2   4  13        1.71        3.20      0.93 o
  -1   4  13       97.01      101.92      3.02 o
   0   4  13      271.35      260.12      6.47 o
   1   4  13        5.40        3.90      1.10 o
   2   4  13        6.58        5.29      0.89 o
   3   4  13      265.84      263.05      6.52 o
   4   4  13        6.17        6.95      1.62 o
   5   4  13       95.88       83.57      6.28 o
   6   4  13       51.80       44.33      2.83 o
   7   4  13       85.52       82.08      6.16 o
   8   4  13        0.10        0.80      1.06 o
   9   4  13       11.68        7.90      2.14 o
  10   4  13        1.46        1.77      1.42 o
  11   4  13        1.83        3.11      1.42 o
 -14   5  13       82.93       83.14     10.10 o
 -13   5  13       83.17       85.33      8.62 o
 -12   5  13       82.00       80.11      5.61 o
 -11   5  13       39.51       35.38      7.88 o
 -10   5  13       28.81       26.29      8.27 o
  -9   5  13      154.17      165.49     39.97 o
  -8   5  13        1.98        1.93      1.02 o
  -7   5  13      457.89      489.08      7.94 o
  -6   5  13        1.07        3.67      0.63 o
  -5   5  13      693.96      710.05     17.57 o
  -4   5  13       27.72       29.39      2.18 o
  -3   5  13      417.16      420.01      6.60 o
  -2   5  13        3.50        5.54      0.74 o
  -1   5  13        1.41        0.91      1.11 o
   0   5  13        0.93        1.86      0.93 o
   1   5  13     1299.78     1416.54     18.40 o
   2   5  13      151.52      151.25      5.09 o
   3   5  13       63.62       56.04      5.33 o
   4   5  13      351.57      369.20      7.39 o
   5   5  13      682.65      727.37     26.86 o
   6   5  13      327.58      334.20      5.27 o
   7   5  13       36.10       26.91      2.94 o
   8   5  13       77.23       81.05      7.49 o
   9   5  13      127.80      145.06     10.27 o
  10   5  13        7.19        8.69      1.75 o
 -12   6  13      750.07      728.85    132.19 o
 -11   6  13      312.18      315.21     48.79 o
 -10   6  13      165.82      152.17      9.58 o
  -9   6  13       19.55       19.14      2.20 o
  -8   6  13      152.29      168.20     16.17 o
  -7   6  13     1341.43     1468.50     90.54 o
  -6   6  13      195.37      194.27     13.20 o
  -5   6  13      282.09      270.40      8.63 o
  -4   6  13       29.31       29.67      3.11 o
  -3   6  13      114.14      110.15      8.00 o
  -2   6  13      230.64      224.00      7.45 o
  -1   6  13       44.35       43.43      3.19 o
   0   6  13        7.79        6.14      1.42 o
   1   6  13      120.30      116.09      4.82 o
   2   6  13        8.82        7.01      1.01 o
   3   6  13      189.97      187.67      7.60 o
   4   6  13      196.52      195.01     10.55 o
   5   6  13       80.15       69.03      6.08 o
   6   6  13      155.85      139.71     15.23 o
   7   6  13       13.32        9.57      2.74 o
   8   6  13       63.42       57.94      7.25 o
  -9   7  13       63.49       58.85      5.14 o
  -8   7  13        3.63        3.83      1.45 o
  -7   7  13        1.90        2.84      0.99 o
  -6   7  13       21.45       20.05      4.25 o
  -5   7  13        1.54        3.84      0.97 o
  -4   7  13       99.02       94.59      7.69 o
  -3   7  13        3.00        2.21      1.05 o
  -2   7  13        2.40        2.72      2.50 o
  -1   7  13      152.85      168.05      9.86 o
   0   7  13      303.22      324.64     10.83 o
   1   7  13      523.57      579.92     23.94 o
   2   7  13        0.77        3.55      0.96 o
   3   7  13      371.23      403.18     18.21 o
   4   7  13       57.83       48.98      4.27 o
 -17   0  14      846.80      953.04    151.30 o
 -16   0  14      733.88      937.52     47.36 o
 -15   0  14       72.46       79.64      8.38 o
 -14   0  14      137.54      152.25      5.80 o
 -13   0  14      948.59      923.38     45.33 o
 -12   0  14     1384.94     1415.91     26.89 o
 -11   0  14      230.66      214.27      6.52 o
 -10   0  14     2992.01     3209.27     62.78 o
  -9   0  14      282.89      252.63      6.82 o
  -8   0  14     3483.16     3688.86     63.04 o
  -7   0  14     1304.27     1293.46     11.80 o
  -6   0  14       61.92       58.61      7.91 o
  -5   0  14       22.67       12.80      3.15 o
  -4   0  14      813.75      772.86      8.54 o
  -3   0  14      432.36      412.74      5.27 o
  -2   0  14       68.56       73.18      7.53 o
  -1   0  14        7.73        6.17      2.61 o
   0   0  14      503.14      463.12     10.74 o
   1   0  14      279.81      238.79      8.28 o
   3   0  14     2353.00     2488.87     31.65 o
   4   0  14      571.48      552.16     12.73 o
   5   0  14     2401.73     2613.12     42.86 o
   6   0  14      391.41      425.88     19.51 o
   7   0  14       34.12       33.64      3.58 o
   8   0  14      463.81      438.15     24.32 o
   9   0  14      325.38      307.02     11.61 o
  10   0  14      328.00      326.60     10.64 o
  11   0  14      455.69      445.42     23.75 o
  12   0  14      136.10      125.63     20.60 o
  13   0  14      409.37      448.62     29.23 o
 -18   1  14       24.97       21.22      3.75 o
 -17   1  14       32.93       31.13      3.79 o
 -16   1  14      315.24      384.63     14.26 o
 -15   1  14      114.39      113.26      6.44 o
 -14   1  14      152.65      140.97     12.46 o
 -13   1  14       72.28       58.69      3.36 o
 -12   1  14        0.09        1.01      1.50 o
 -11   1  14      189.91      185.08      5.13 o
 -10   1  14     1231.92     1256.76     13.43 o
  -9   1  14      370.73      366.20      6.00 o
  -8   1  14       83.78       78.23      3.29 o
  -7   1  14      643.48      635.62      8.91 o
  -6   1  14     1098.84     1105.83      7.65 o
  -5   1  14      167.80      157.04      5.99 o
  -4   1  14       43.55       31.35      1.94 o
  -3   1  14       21.57       32.43      3.74 o
  -2   1  14      516.99      471.03      4.05 o
  -1   1  14      190.03      188.81      4.02 o
   0   1  14       41.18       38.13      3.01 o
   1   1  14       52.31       53.71      3.63 o
   2   1  14      883.27      870.35      9.84 o
   3   1  14      859.19      840.88     14.19 o
   4   1  14     1245.38     1352.73     10.09 o
   5   1  14       29.96       22.57      3.22 o
   6   1  14       10.41        9.95      1.12 o
   7   1  14      154.82      152.92      5.12 o
   8   1  14      141.21      123.74      6.47 o
   9   1  14       74.11       65.03      5.21 o
  10   1  14        0.96        6.47      2.27 o
  11   1  14       70.39       61.09      4.67 o
  12   1  14      458.88      507.28     21.86 o
  13   1  14       67.05       52.90      7.20 o
 -17   2  14     1017.15     1142.69     51.03 o
 -16   2  14      173.31      201.21     12.83 o
 -15   2  14        0.01        3.74      1.75 o
 -14   2  14      537.97      534.35     27.80 o
 -13   2  14      607.47      620.41     21.85 o
 -12   2  14      489.83      497.34     10.95 o
 -11   2  14     1282.19     1337.34     19.96 o
 -10   2  14        0.12        0.50      0.81 o
  -9   2  14      300.42      296.42      8.57 o
  -8   2  14      203.30      193.04      8.00 o
  -7   2  14      934.97      973.67     19.16 o
  -6   2  14        3.06        3.11      0.90 o
  -5   2  14      756.49      726.72      9.20 o
  -4   2  14      300.90      254.61      6.37 o
  -3   2  14      771.43      604.70     79.72 o
  -2   2  14      191.10      185.47     10.23 o
  -1   2  14      142.05      123.05      5.92 o
   0   2  14      385.61      377.12      8.19 o
   1   2  14     1251.15     1288.23     19.71 o
   2   2  14       64.26       54.87      3.56 o
   3   2  14      711.53      726.94     15.98 o
   4   2  14     3299.22     3434.21     63.95 o
   5   2  14      407.89      411.31      6.75 o
   6   2  14      342.81      362.39     11.11 o
   7   2  14        2.66        3.18      1.28 o
   8   2  14      277.81      283.49      7.28 o
   9   2  14      555.42      556.09     19.36 o
  10   2  14      621.91      666.41     13.32 o
  11   2  14       79.37       87.72      8.08 o
  12   2  14        2.10        5.41      3.81 o
 -17   3  14      111.72      120.22     15.73 o
 -16   3  14       85.42       78.01      7.36 o
 -15   3  14      488.93      533.28     38.13 o
 -14   3  14      215.32      188.08     21.42 o
 -13   3  14       88.76       77.92     23.38 o
 -12   3  14        2.03        2.68      0.65 o
 -11   3  14      566.59      558.15     14.33 o
 -10   3  14      321.32      344.98      9.84 o
  -9   3  14       35.93       29.10      1.92 o
  -8   3  14       60.32       56.22      2.41 o
  -7   3  14      683.42      691.06      8.81 o
  -6   3  14      473.66      464.33     10.35 o
  -5   3  14      549.94      519.50     13.33 o
  -4   3  14       11.59       13.67      1.53 o
  -3   3  14      768.28      722.51      8.54 o
  -2   3  14      858.79      924.27     11.96 o
  -1   3  14     1059.43     1088.26     15.18 o
   0   3  14      221.03      213.11      4.31 o
   1   3  14       98.21       90.84      3.57 o
   2   3  14      678.54      634.97     12.57 o
   3   3  14      149.07      137.94      4.39 o
   4   3  14       31.52       25.11      1.52 o
   5   3  14      624.20      651.01      9.47 o
   6   3  14       35.14       37.67      2.63 o
   7   3  14      139.67      135.70      5.39 o
   8   3  14      178.38      174.90      7.38 o
   9   3  14       51.29       62.43      3.31 o
  10   3  14        3.24        4.03      1.69 o
  11   3  14      340.38      361.62     20.70 o
 -15   4  14        1.58        4.06      1.94 o
 -14   4  14      228.19      214.05     15.44 o
 -13   4  14      619.65      604.19     29.16 o
 -12   4  14      205.27      202.80     11.76 o
 -11   4  14      583.66      608.00     56.58 o
 -10   4  14        2.79        4.08      0.80 o
  -9   4  14     1330.86     1448.70     19.32 o
  -8   4  14      402.92      413.48     10.07 o
  -7   4  14      138.70      130.93      4.62 o
  -6   4  14      167.50      174.48      3.94 o
  -5   4  14      239.77      241.13      5.20 o
  -4   4  14     1139.06     1119.41     17.75 o
  -3   4  14      265.48      281.43      6.09 o
  -2   4  14       87.65       81.79      3.33 o
  -1   4  14       23.90       24.72      1.78 o
   0   4  14      481.24      482.21      5.66 o
   1   4  14      798.20      821.93     15.16 o
   2   4  14      232.29      233.66      6.58 o
   3   4  14       85.80       93.53      4.38 o
   4   4  14      224.27      222.63     10.53 o
   5   4  14     1621.78     1757.51     25.71 o
   6   4  14      404.62      426.88     10.80 o
   7   4  14       39.62       34.45      2.98 o
   8   4  14        1.23        3.62      1.00 o
   9   4  14      544.36      623.20     28.45 o
  10   4  14      305.06      324.59     15.19 o
 -14   5  14      126.56      129.43     21.03 o
 -13   5  14        6.83        4.64      1.51 o
 -12   5  14      345.99      340.28     15.90 o
 -11   5  14      414.11      424.71     25.55 o
 -10   5  14       27.82       25.65      4.99 o
  -9   5  14       38.62       34.72      4.12 o
  -8   5  14       92.00       86.27      6.44 o
  -7   5  14      446.64      454.69      5.99 o
  -6   5  14      798.98      766.50     11.57 o
  -5   5  14      471.62      472.87      6.24 o
  -4   5  14        9.80        5.41      1.09 o
  -3   5  14      313.54      315.32      8.63 o
  -2   5  14      620.91      679.23      9.14 o
  -1   5  14      836.38      916.17     14.37 o
   0   5  14        1.91        2.31      1.08 o
   1   5  14      186.84      202.15      5.86 o
   2   5  14        1.12        1.28      0.89 o
   3   5  14      537.26      611.58     15.83 o
   4   5  14      608.38      641.36     15.93 o
   5   5  14      100.47       86.30      4.71 o
   6   5  14      599.83      651.62     15.05 o
   7   5  14       70.44       77.38      6.64 o
   8   5  14      242.34      291.11     10.61 o
   9   5  14       87.71       95.95     10.02 o
 -12   6  14      393.94      397.70     29.94 o
 -11   6  14        0.00        1.53      1.10 o
 -10   6  14      363.80      369.37     16.32 o
  -9   6  14      187.48      215.07     14.79 o
  -8   6  14       38.73       39.43      2.86 o
  -7   6  14      174.27      163.74     11.88 o
  -6   6  14       65.92       59.81      2.87 o
  -5   6  14        8.84        6.08      1.42 o
  -4   6  14       93.48       98.32      6.71 o
  -3   6  14      223.25      230.06      5.89 o
  -2   6  14       14.02       12.57      1.81 o
  -1   6  14       17.34       18.15      2.95 o
   0   6  14      518.19      582.40      9.38 o
   1   6  14      166.01      168.93      6.19 o
   2   6  14        8.17        7.84      1.62 o
   3   6  14        0.22        2.05      0.75 o
   4   6  14       37.66       39.26      3.14 o
   5   6  14       88.42       82.51      7.04 o
   6   6  14      467.16      500.31     22.09 o
  -8   7  14        1.18        1.88      1.28 o
  -7   7  14      371.39      396.31     18.88 o
  -6   7  14      616.20      651.75     51.13 o
  -5   7  14       64.63       58.65      5.54 o
  -4   7  14       13.78        7.79      1.25 o
  -3   7  14      108.89      102.65     14.59 o
  -2   7  14      415.34      435.14     18.95 o
  -1   7  14       22.87       20.95      2.42 o
   0   7  14      354.17      346.14     27.18 o
   1   7  14       83.10       79.31      6.25 o
   2   7  14      299.71      308.94     14.11 o
   3   7  14      324.60      346.98     13.02 o
 -17   1  15        1.39        6.36      2.17 o
 -16   1  15       13.69        9.50      1.76 o
 -15   1  15       73.06       79.77     10.25 o
 -14   1  15       14.60       10.33      1.94 o
 -13   1  15        0.14        1.73      0.52 o
 -12   1  15       13.53       11.38      1.16 o
 -11   1  15        0.58        0.18      0.59 o
 -10   1  15      975.65     1025.72     14.54 o
  -9   1  15      915.88      967.91     10.70 o
  -8   1  15      344.19      342.53      8.02 o
  -7   1  15      225.57      230.12      4.38 o
  -6   1  15       42.70       42.35      2.92 o
  -5   1  15        0.10        2.02      0.54 o
  -4   1  15      200.21      149.07      4.45 o
  -3   1  15        0.49        4.15      0.94 o
  -2   1  15       37.14       39.81      2.08 o
  -1   1  15        0.03        5.43      0.91 o
   0   1  15       40.95       26.44      5.35 o
   1   1  15      206.96      208.16      8.75 o
   2   1  15      385.62      387.68      5.64 o
   3   1  15      242.45      212.49     11.07 o
   4   1  15     1312.79     1345.78     15.73 o
   5   1  15        1.64        2.92      1.98 o
   6   1  15        2.97        2.22      0.84 o
   7   1  15       90.28       77.54      4.96 o
   8   1  15       38.21       35.56      3.67 o
   9   1  15        0.18        0.30      1.35 o
  10   1  15       87.41       98.80      6.74 o
  11   1  15        6.18       12.02      2.56 o
  12   1  15        0.69        4.71      1.67 o
 -17   2  15        7.20       13.53      2.27 o
 -16   2  15      259.56      306.41     13.79 o
 -15   2  15      182.60      201.70      9.24 o
 -14   2  15        3.27        3.43      0.96 o
 -13   2  15        0.04        2.33      1.57 o
 -12   2  15      213.57      207.85      4.81 o
 -11   2  15       10.77        9.69      0.93 o
 -10   2  15      437.85      444.89     12.46 o
  -9   2  15     1592.46     1696.45     34.36 o
  -8   2  15      453.77      442.45     20.14 o
  -7   2  15      133.37      123.85      4.35 o
  -6   2  15       94.78       93.44      5.69 o
  -5   2  15      104.99      101.39      2.59 o
  -4   2  15        0.88        2.18      0.88 o
  -3   2  15       53.73       37.12      2.57 o
  -2   2  15        3.33        4.54      1.12 o
  -1   2  15      168.54      156.34      5.38 o
   0   2  15      215.60      206.40      4.69 o
   1   2  15       14.01       10.72      1.83 o
   2   2  15      104.01      102.70      7.45 o
   3   2  15       85.38       72.39      3.72 o
   4   2  15        4.95        5.16      1.44 o
   5   2  15       13.68        6.17      1.56 o
   6   2  15        0.13        1.39      1.36 o
   7   2  15       12.45        9.72      1.22 o
   8   2  15      117.97      126.38      5.66 o
   9   2  15      403.32      469.11     10.07 o
  10   2  15        7.90        4.48      1.60 o
  11   2  15        1.01        4.22      3.42 o
 -16   3  15      213.69      231.91     18.47 o
 -15   3  15       57.02       59.62      7.85 o
 -14   3  15        1.17        3.28      1.61 o
 -13   3  15       24.84       21.39      3.26 o
 -12   3  15       46.21       35.59      3.37 o
 -11   3  15      160.99      156.21      4.80 o
 -10   3  15        0.18        3.27      0.71 o
  -9   3  15      273.63      263.07     12.57 o
  -8   3  15      418.99      459.11      7.28 o
  -7   3  15        2.86        2.25      0.81 o
  -6   3  15        4.97        3.81      0.97 o
  -5   3  15      165.47      121.17      3.39 o
  -4   3  15       30.08       30.72      2.16 o
  -3   3  15        8.82        3.97      0.85 o
  -2   3  15        2.61        2.56      0.82 o
  -1   3  15       11.07       12.32      1.93 o
   0   3  15      163.27      148.63      5.13 o
   1   3  15      123.01      120.17      4.97 o
   2   3  15      367.69      358.74      8.97 o
   3   3  15      468.03      498.67     10.92 o
   4   3  15      484.76      497.35     14.20 o
   5   3  15     1382.62     1446.37     36.66 o
   6   3  15        4.39        6.73      1.62 o
   7   3  15       13.76        8.96      2.37 o
   8   3  15      125.39      124.10      5.66 o
   9   3  15      145.73      172.21     18.72 o
  10   3  15       70.78       65.04      9.28 o
  11   3  15       10.43        8.35      3.27 o
 -15   4  15      235.14      256.23     12.61 o
 -14   4  15       56.97       67.03      7.54 o
 -13   4  15       41.91       42.05      3.80 o
 -12   4  15       13.11       11.21      2.59 o
 -11   4  15       44.42       41.56      8.70 o
 -10   4  15        7.45        6.43      2.13 o
  -9   4  15       38.46       39.34      4.24 o
  -8   4  15      508.65      537.35     12.91 o
  -7   4  15      101.40       92.27      5.26 o
  -6   4  15       70.99       68.81      3.37 o
  -5   4  15       94.03       77.17      3.93 o
  -4   4  15      121.47      115.71      3.82 o
  -3   4  15       53.61       37.87      3.26 o
  -2   4  15       11.81        9.93      1.06 o
  -1   4  15      149.51      151.57      4.84 o
   0   4  15      138.64      126.40      6.74 o
   1   4  15       36.52       15.51     15.77 o
   2   4  15      120.84      117.74      4.96 o
   3   4  15        7.81        7.22      1.10 o
   4   4  15        1.21        1.76      0.62 o
   5   4  15      277.84      273.71     16.61 o
   6   4  15      156.08      163.96      8.49 o
   7   4  15       23.32       16.28      1.87 o
   8   4  15       85.32       95.98      8.33 o
   9   4  15       57.08       50.71      5.10 o
 -13   5  15       80.40       72.39     12.37 o
 -12   5  15        2.79        5.71      3.07 o
 -11   5  15        1.34        4.38      2.24 o
 -10   5  15        6.00       10.67      2.73 o
  -9   5  15       44.78       49.74     11.00 o
  -8   5  15       89.63       90.51      9.29 o
  -7   5  15        5.48        5.46      1.50 o
  -6   5  15        9.86        6.42      0.89 o
  -5   5  15       63.48       52.68      3.53 o
  -4   5  15       21.45       20.23      2.18 o
  -3   5  15       21.21       16.91      1.61 o
  -2   5  15        0.57        1.13      0.94 o
  -1   5  15       60.48       46.97      6.00 o
   0   5  15        4.68        5.08      0.94 o
   1   5  15      671.37      754.04     17.52 o
   2   5  15      671.14      715.70     17.18 o
   3   5  15        0.20        1.08      0.93 o
   4   5  15       32.52       24.87      2.10 o
   5   5  15      195.07      181.94     10.44 o
   6   5  15      684.40      737.24     21.76 o
   7   5  15       64.34       68.94      6.03 o
   8   5  15       22.61       27.66      3.18 o
 -11   6  15        9.11        8.04      1.69 o
 -10   6  15        7.52        7.15      3.01 o
  -9   6  15       81.09       82.08     10.43 o
  -8   6  15      269.35      277.42     20.83 o
  -7   6  15      467.33      505.06     15.80 o
  -6   6  15       71.96       57.23      5.47 o
  -5   6  15       22.50       21.49      2.24 o
  -4   6  15       98.57       88.93      4.82 o
  -3   6  15       24.05       14.86      1.92 o
  -2   6  15        0.29        1.74      0.75 o
  -1   6  15       82.85       80.60      5.38 o
   0   6  15        8.64        9.55      1.35 o
   1   6  15        3.97        4.30      0.87 o
   2   6  15        7.23        6.10      1.16 o
   3   6  15       31.54       29.89      2.66 o
   4   6  15        5.40        4.93      1.62 o
   5   6  15       30.75       28.82      2.74 o
  -6   7  15       82.51       70.87     13.77 o
  -5   7  15       11.68        8.84      1.21 o
  -4   7  15       15.70        8.94      1.33 o
  -3   7  15       34.56       30.89      5.83 o
  -2   7  15       28.63       25.59      2.68 o
  -1   7  15      133.25      132.73     16.49 o
   0   7  15        8.91        8.21      1.00 o
 -17   0  16      162.37      186.62      4.94 o
 -16   0  16      341.30      386.92     23.51 o
 -15   0  16       25.13       26.91      3.77 o
 -14   0  16       27.94       33.64      5.92 o
 -13   0  16       58.74       63.05     10.43 o
 -12   0  16      803.65      824.67     25.91 o
 -11   0  16      397.74      378.18     14.15 o
 -10   0  16     1252.74     1269.09     39.68 o
  -9   0  16      980.51      979.01     18.51 o
  -8   0  16       10.84       14.06      2.20 o
  -7   0  16      460.87      479.62     33.76 o
  -6   0  16       30.24       29.29      4.27 o
  -5   0  16        3.82        6.90      1.17 o
  -4   0  16       14.51       29.25      3.28 o
  -3   0  16      254.45      162.15      6.50 o
  -2   0  16       35.33       57.47      6.14 o
  -1   0  16       52.10       48.96      5.49 o
   0   0  16      890.15      909.80     12.98 o
   1   0  16      274.64      281.99     18.08 o
   2   0  16       51.37       44.99      5.60 o
   3   0  16     4726.11     5124.62    544.57 o
   4   0  16      364.73      348.14      9.76 o
   5   0  16     1029.30     1102.01     34.32 o
   6   0  16        2.28        5.59      3.39 o
   7   0  16      114.47      123.37     10.41 o
   8   0  16       16.46        7.96      1.57 o
   9   0  16      382.58      467.38     24.88 o
  10   0  16      173.32      223.98     21.72 o
  11   0  16       21.81       19.48      4.01 o
 -17   1  16        9.66       14.38      3.51 o
 -16   1  16       13.47        9.16      1.58 o
 -15   1  16      168.61      184.45     11.81 o
 -14   1  16        1.14        2.24      0.93 o
 -13   1  16      156.74      132.73     16.39 o
 -12   1  16      453.84      471.61      8.76 o
 -11   1  16      466.67      477.52      9.38 o
 -10   1  16       42.59       40.45      4.08 o
  -9   1  16      724.17      773.36     15.16 o
  -8   1  16      645.15      669.82     13.05 o
  -7   1  16      566.26      569.52     10.57 o
  -6   1  16        1.15        2.04      0.85 o
  -5   1  16      221.81      226.30      6.54 o
  -4   1  16     1987.30     1766.26     33.48 o
  -3   1  16      934.06      838.58      7.68 o
  -2   1  16        2.95        4.05      0.71 o
  -1   1  16       93.39       79.68      5.62 o
   0   1  16      831.76      808.39     10.52 o
   1   1  16     1403.86     1384.63     28.81 o
   2   1  16      952.55      972.34     14.03 o
   3   1  16     2519.00     2627.44     67.61 o
   4   1  16      301.00      300.21      7.64 o
   5   1  16      589.70      635.83     14.29 o
   6   1  16      635.99      647.54     36.47 o
   7   1  16      158.09      149.52      5.69 o
   8   1  16       73.24       66.49      3.06 o
   9   1  16        3.25        6.17      1.91 o
  10   1  16      152.67      166.79     11.64 o
  11   1  16      212.64      237.58     11.49 o
 -16   2  16      181.16      207.57      6.11 o
 -15   2  16      161.38      177.45     12.43 o
 -14   2  16       38.07       26.36      2.34 o
 -13   2  16      101.44      105.63      5.98 o
 -12   2  16      129.30      124.81      6.71 o
 -11   2  16      340.71      343.48      5.88 o
 -10   2  16      602.69      617.79     10.21 o
  -9   2  16      553.83      588.13     10.56 o
  -8   2  16        9.18       10.34      2.28 o
  -7   2  16        7.62        5.04      0.92 o
  -6   2  16      256.49      229.09     25.27 o
  -5   2  16      272.04      281.85      7.33 o
  -4   2  16       64.41       34.80      2.53 o
  -3   2  16        7.37        8.46      1.53 o
  -2   2  16       54.13       47.30      2.65 o
  -1   2  16      335.71      342.47      8.09 o
   0   2  16      547.37      545.98      7.62 o
   1   2  16      608.15      606.54     12.52 o
   2   2  16      582.19      618.15      8.59 o
   3   2  16       36.44       31.40      1.89 o
   4   2  16     1798.72     1959.57     23.92 o
   5   2  16       42.68       33.83      2.29 o
   6   2  16       10.85       11.00      1.47 o
   7   2  16       81.15       66.06      4.88 o
   8   2  16      306.83      337.61      6.40 o
   9   2  16      305.72      353.32     12.72 o
  10   2  16       62.46       66.22     14.74 o
 -15   3  16       31.10       25.29      5.62 o
 -14   3  16       53.22       51.35      5.37 o
 -13   3  16       88.86       82.05      5.77 o
 -12   3  16      302.27      321.11      9.94 o
 -11   3  16       11.83       13.01      2.54 o
 -10   3  16       15.40       15.23      1.30 o
  -9   3  16       20.25       13.87      1.32 o
  -8   3  16      719.05      745.61     11.14 o
  -7   3  16      101.20       93.98      4.07 o
  -6   3  16       54.68       51.41      3.34 o
  -5   3  16      625.92      583.13     14.63 o
  -4   3  16      223.59      235.70      6.23 o
  -3   3  16      648.36      610.28     11.25 o
  -2   3  16      597.95      597.32      8.62 o
  -1   3  16       54.61       45.07      2.31 o
   0   3  16      121.97      112.64      3.11 o
   1   3  16      290.68      309.12      8.40 o
   2   3  16     1337.65     1488.19     20.30 o
   3   3  16        1.48        2.45      0.70 o
   4   3  16      104.04      115.33      9.73 o
   5   3  16       18.92        8.75      1.72 o
   6   3  16      155.33      143.97      7.58 o
   7   3  16      310.04      320.99      6.68 o
   8   3  16        0.07        3.49      1.31 o
   9   3  16       54.50       56.12      4.96 o
  10   3  16       96.27      103.55     19.39 o
 -14   4  16      118.70      134.24     13.91 o
 -13   4  16       32.88       29.78      4.62 o
 -12   4  16       36.23       31.72      5.11 o
 -11   4  16      531.38      537.05     18.13 o
 -10   4  16       68.33       69.06      7.36 o
  -9   4  16       65.27       57.75      3.25 o
  -8   4  16      898.78      959.69     36.10 o
  -7   4  16       38.01       37.51      2.46 o
  -6   4  16      143.41      156.45      5.04 o
  -5   4  16        0.14        1.74      0.62 o
  -4   4  16      610.56      644.71     12.45 o
  -3   4  16        9.65       10.94      1.60 o
  -2   4  16       87.67       80.02      3.58 o
  -1   4  16      456.54      474.04      6.43 o
   0   4  16      184.51      193.44      5.28 o
   1   4  16       10.52        7.06      0.94 o
   2   4  16        4.12        2.14      0.76 o
   3   4  16      345.56      359.81      8.28 o
   4   4  16        2.75        2.11      0.62 o
   5   4  16       48.14       38.79      2.64 o
   6   4  16       28.60       27.32      2.24 o
   7   4  16      240.44      267.45     20.25 o
   8   4  16      537.38      644.07     23.83 o
 -12   5  16       36.99       32.80      7.28 o
 -11   5  16       68.32       73.56      8.79 o
 -10   5  16       88.61       85.50     11.55 o
  -9   5  16        7.01        7.91      4.70 o
  -8   5  16       25.44       22.04      2.21 o
  -7   5  16      304.47      315.15      9.78 o
  -6   5  16        6.92        3.27      0.63 o
  -5   5  16       13.63        6.88      0.80 o
  -4   5  16       16.47       13.03      1.45 o
  -3   5  16       27.28       23.81      1.81 o
  -2   5  16      131.25      129.48      4.06 o
  -1   5  16        5.03        5.71      0.97 o
   0   5  16      114.12      105.96      4.86 o
   1   5  16      383.79      426.67      6.12 o
   2   5  16      112.82      108.07      5.25 o
   3   5  16       14.97       15.71      1.37 o
   4   5  16       35.59       28.13      2.36 o
   5   5  16      385.25      393.67     17.14 o
   6   5  16        0.18        2.80      0.98 o
   7   5  16       40.43       29.19      3.75 o
 -10   6  16      425.95      471.41     34.88 o
  -9   6  16      129.70      142.25     10.79 o
  -8   6  16      117.13      110.44      9.96 o
  -7   6  16      672.79      650.95     45.15 o
  -6   6  16        9.72        5.16      1.40 o
  -5   6  16      332.87      350.89     14.13 o
  -4   6  16       50.02       56.92      9.03 o
  -3   6  16       94.86       85.23      5.62 o
  -2   6  16      114.48      111.79      7.50 o
  -1   6  16      126.82      120.74     12.53 o
   0   6  16       26.25       25.09      2.65 o
   1   6  16      162.24      160.09     10.56 o
   2   6  16        8.97        5.41      1.02 o
   3   6  16        3.74        4.27      1.33 o
   4   6  16      139.57      143.65     14.63 o
 -16   1  17      225.57      266.59     12.49 o
 -15   1  17       16.90       15.62      2.52 o
 -14   1  17       22.34       17.02      2.21 o
 -13   1  17        0.05        1.48      1.39 o
 -12   1  17        5.39        5.86      1.14 o
 -11   1  17       25.70       18.70      2.27 o
 -10   1  17       23.97       16.08      1.43 o
  -9   1  17        3.21        1.49      0.63 o
  -8   1  17      107.90       89.83     11.48 o
  -7   1  17       26.29       24.10      2.19 o
  -6   1  17      141.21      118.87      5.97 o
  -5   1  17       34.05       18.79      1.44 o
  -4   1  17        0.32        1.98      0.85 o
  -3   1  17      944.76      913.32      9.37 o
  -2   1  17      169.73      173.75      5.99 o
  -1   1  17       10.54        9.28      1.62 o
   0   1  17       78.99       63.05      3.47 o
   1   1  17       62.43       54.60      4.99 o
   2   1  17       52.15       44.61      2.47 o
   3   1  17      120.40      113.16     11.02 o
   4   1  17        2.86        0.78      0.91 o
   5   1  17      101.99       96.41      6.21 o
   6   1  17      124.61      123.45      4.84 o
   7   1  17       98.09       98.88      6.47 o
   8   1  17       28.65       29.54      2.67 o
   9   1  17        6.81       10.66      1.99 o
  10   1  17       35.87       45.10      4.16 o
 -16   2  17       15.43       18.18      2.82 o
 -15   2  17      135.14      151.30     11.92 o
 -14   2  17       10.68       10.68      1.62 o
 -13   2  17       55.45       57.84      7.66 o
 -12   2  17        3.60        3.15      1.38 o
 -11   2  17       11.58        5.83      1.12 o
 -10   2  17      217.83      208.33      6.78 o
  -9   2  17        6.79        6.63      1.75 o
  -8   2  17       38.03       28.61      3.04 o
  -7   2  17      443.79      435.27     11.04 o
  -6   2  17       33.43       32.66      2.20 o
  -5   2  17      374.02      336.56      9.67 o
  -4   2  17      120.01      110.71      6.70 o
  -3   2  17      345.76      297.07      6.82 o
  -2   2  17      266.41      272.74      6.06 o
  -1   2  17       43.97       49.75      3.06 o
   0   2  17        0.80        2.88      1.31 o
   1   2  17       15.62       14.58      1.39 o
   2   2  17      133.64      129.93      6.87 o
   3   2  17      198.29      195.27      6.15 o
   4   2  17      108.67      107.25      3.61 o
   5   2  17       25.67       25.65      1.97 o
   6   2  17      116.20      119.77      9.30 o
   7   2  17      206.64      245.70     10.76 o
   8   2  17        7.59        6.85      1.21 o
   9   2  17        8.55        8.04      1.68 o
 -15   3  17       97.51      118.17     12.03 o
 -14   3  17       21.54       15.01      2.34 o
 -13   3  17       27.26       24.79      6.78 o
 -12   3  17       19.72       15.49      2.00 o
 -11   3  17       73.23       78.69      8.51 o
 -10   3  17       35.04       30.54      3.61 o
  -9   3  17      431.04      425.95     28.31 o
  -8   3  17       99.27      101.69      7.97 o
  -7   3  17       42.97       46.50      3.49 o
  -6   3  17       97.43       90.39      4.28 o
  -5   3  17        4.38        3.85      0.75 o
  -4   3  17       78.45       91.14      5.11 o
  -3   3  17      758.17      808.19     12.52 o
  -2   3  17      764.16      794.59     15.52 o
  -1   3  17       44.01       39.45      2.19 o
   0   3  17       46.85       37.58      2.41 o
   1   3  17       75.74       79.76      5.53 o
   2   3  17       51.75       45.98      3.85 o
   3   3  17        8.04       10.57      1.33 o
   4   3  17      828.67      882.12     18.87 o
   5   3  17       23.56       25.17      1.93 o
   6   3  17      189.94      196.92     10.46 o
   7   3  17       99.96       96.16      7.94 o
   8   3  17      233.36      296.34     11.87 o
   9   3  17       48.15       55.35      7.26 o
 -13   4  17       13.95       10.31      3.61 o
 -12   4  17        0.01        2.39      1.66 o
 -11   4  17      601.27      629.25     53.78 o
 -10   4  17      108.44      110.04      7.37 o
  -9   4  17      326.68      328.15     34.52 o
  -8   4  17        1.79        3.19      1.06 o
  -7   4  17       21.53       18.60      2.39 o
  -6   4  17      587.46      587.73     16.50 o
  -5   4  17      169.62      171.03      4.68 o
  -4   4  17        0.41        1.30      0.63 o
  -3   4  17      124.22      118.97      4.74 o
  -2   4  17      402.60      421.23      8.93 o
  -1   4  17       68.14       67.54      4.56 o
   0   4  17        1.58        2.31      0.61 o
   1   4  17       11.29        7.98      1.09 o
   2   4  17      107.89       93.40      4.33 o
   3   4  17      131.03      128.18      5.21 o
   4   4  17       10.85        9.45      1.16 o
   5   4  17      625.65      699.16     18.05 o
   6   4  17        8.39        9.30      1.54 o
   7   4  17       85.47       83.44      7.11 o
 -11   5  17        6.76        7.33      2.58 o
 -10   5  17       34.83       28.06      3.42 o
  -9   5  17       15.23       13.35      1.45 o
  -8   5  17      344.22      379.75     13.45 o
  -7   5  17      253.73      255.14     10.63 o
  -6   5  17       58.89       60.41      3.23 o
  -5   5  17       16.22       10.64      1.43 o
  -4   5  17       54.54       61.53      2.72 o
  -3   5  17      175.80      178.14      5.93 o
  -2   5  17      288.47      288.26      4.23 o
  -1   5  17       96.22       81.53      4.01 o
   0   5  17       63.44       58.84      3.90 o
   1   5  17       59.99       55.83      3.53 o
   2   5  17      404.34      439.15     10.89 o
   3   5  17      197.19      191.60     11.04 o
   4   5  17       31.75       25.38      2.61 o
   5   5  17       97.45       80.02      7.58 o
  -8   6  17      131.68      121.58     20.21 o
  -7   6  17       49.85       41.24      3.32 o
  -6   6  17      294.17      293.91     11.86 o
  -5   6  17      109.12      101.95      8.31 o
  -4   6  17        8.09        7.55      3.70 o
  -3   6  17       29.99       26.19      2.66 o
  -2   6  17       78.78       72.33      6.21 o
  -1   6  17       68.59       64.85      5.56 o
   0   6  17       92.86       71.83      6.25 o
   1   6  17       56.12       52.57      4.47 o
   2   6  17       64.74       51.30      5.06 o
 -16   0  18      179.11      189.08      6.36 o
 -15   0  18       36.19       31.00      5.78 o
 -14   0  18       32.56       27.30      4.86 o
 -13   0  18       51.58       45.50      7.00 o
 -12   0  18        0.42        1.13      0.80 o
 -11   0  18       19.11       20.70      4.57 o
 -10   0  18       42.37       40.56      7.33 o
  -9   0  18      414.42      418.98     10.90 o
  -8   0  18      116.26      114.19      9.00 o
  -7   0  18      568.79      595.58     35.31 o
  -6   0  18      984.36      971.21     19.33 o
  -5   0  18       77.95       81.82      6.68 o
  -4   0  18     2024.81     1754.08     40.46 o
  -3   0  18        0.70        2.51      1.27 o
  -2   0  18      708.24      609.57     15.03 o
  -1   0  18      592.68      621.78     22.89 o
   0   0  18      152.55      159.27      9.85 o
   1   0  18        2.49        3.63      1.34 o
   2   0  18       46.32       36.80      3.90 o
   3   0  18      232.23      223.96     13.98 o
   4   0  18        3.64        5.26      1.51 o
   5   0  18        0.13        4.20      1.29 o
   6   0  18       91.71      120.06      9.38 o
   7   0  18        5.80        5.40      1.75 o
   8   0  18       75.88       74.29      9.43 o
   9   0  18      309.75      410.64     26.99 o
 -15   1  18      180.73      195.06      6.34 o
 -14   1  18      356.17      399.73     19.63 o
 -13   1  18      178.25      174.97      9.06 o
 -12   1  18      243.51      243.58      6.09 o
 -11   1  18       70.64       69.87      5.83 o
 -10   1  18       20.92       18.02      2.05 o
  -9   1  18      315.65      313.30      7.21 o
  -8   1  18      367.80      366.78      8.90 o
  -7   1  18      603.94      601.82     11.77 o
  -6   1  18        5.69       13.36      3.10 o
  -5   1  18      132.71      128.50      5.24 o
  -4   1  18       27.65       30.81      2.11 o
  -3   1  18        0.11        6.37      1.40 o
  -2   1  18      184.14      186.58      7.37 o
  -1   1  18       51.18       55.70      3.05 o
   0   1  18        1.27        2.94      0.55 o
   1   1  18        6.22        7.33      1.37 o
   2   1  18        0.29        1.82      0.86 o
   3   1  18        5.26        2.77      1.10 o
   4   1  18        3.56        4.41      0.87 o
   5   1  18       31.43       31.85      2.19 o
   6   1  18      112.07      126.12      6.03 o
   7   1  18       82.14       89.61      5.11 o
   8   1  18      109.07      129.61      8.73 o
   9   1  18       98.15      143.21     12.25 o
 -15   2  18      176.23      163.49     16.94 o
 -14   2  18       19.14       16.64      2.60 o
 -13   2  18        3.52        4.88      1.39 o
 -12   2  18       30.76       26.34      5.90 o
 -11   2  18       34.63       37.19      3.65 o
 -10   2  18       20.98       19.46      3.29 o
  -9   2  18       34.54       35.72      5.27 o
  -8   2  18       65.32       54.42     10.83 o
  -7   2  18      127.47      112.12      7.47 o
  -6   2  18      389.18      405.71      6.41 o
  -5   2  18     1660.98     1609.17     39.60 o
  -4   2  18       38.94       39.89      2.48 o
  -3   2  18       24.01       18.04      2.11 o
  -2   2  18      302.38      301.18      5.94 o
  -1   2  18      593.47      578.97     13.75 o
   0   2  18      298.67      316.11      8.82 o
   1   2  18        6.25        7.05      1.07 o
   2   2  18       53.60       47.88      3.77 o
   3   2  18        0.61        2.37      1.13 o
   4   2  18       32.17       31.36      2.48 o
   5   2  18        0.01        2.67      0.74 o
   6   2  18       70.24       69.71      4.12 o
   7   2  18       26.40       25.50      3.94 o
   8   2  18        0.30        4.16      1.30 o
 -14   3  18       79.82       93.97     10.39 o
 -13   3  18      283.11      295.39     13.47 o
 -12   3  18      101.06      101.71      9.25 o
 -11   3  18      109.64       97.55      7.82 o
 -10   3  18      263.00      262.81      5.34 o
  -9   3  18        0.06        2.58      0.78 o
  -8   3  18      269.89      289.28      9.64 o
  -7   3  18        1.81        2.15      0.98 o
  -6   3  18        3.32        5.77      0.89 o
  -5   3  18      138.20      123.62      4.48 o
  -4   3  18      192.87      210.69      5.86 o
  -3   3  18      171.13      182.19      5.60 o
  -2   3  18        2.68        3.69      0.79 o
  -1   3  18       51.73       43.06      3.00 o
   0   3  18        5.13        6.89      0.92 o
   1   3  18       56.88       56.39      3.09 o
   2   3  18        1.84        5.36      1.03 o
   3   3  18        7.60        8.07      1.14 o
   4   3  18      161.29      162.74      5.58 o
   5   3  18      161.65      170.75      6.94 o
   6   3  18       46.51       47.13      4.32 o
   7   3  18       80.13       87.62      7.44 o
 -12   4  18       23.81       26.00      4.99 o
 -11   4  18       53.97       65.37      7.51 o
 -10   4  18       15.39       15.61      2.46 o
  -9   4  18      225.78      204.28     16.28 o
  -8   4  18        8.35        5.50      1.38 o
  -7   4  18       89.52       85.69      4.47 o
  -6   4  18      388.95      366.33      5.52 o
  -5   4  18      191.53      205.13      7.00 o
  -4   4  18       51.44       47.58      3.32 o
  -3   4  18       62.82       59.96      3.77 o
  -2   4  18       24.19       22.23      2.14 o
  -1   4  18      258.50      278.25      5.72 o
   0   4  18       68.71       65.73      3.04 o
   1   4  18       45.81       48.58      4.13 o
   2   4  18        0.09        2.85      0.87 o
   3   4  18      161.71      169.66      7.81 o
   4   4  18        3.92        4.87      0.80 o
   5   4  18        8.65        6.50      1.37 o
   6   4  18       49.05       49.73      5.41 o
 -10   5  18        4.02        6.22      1.08 o
  -9   5  18      313.02      317.59     10.53 o
  -8   5  18       11.76        8.25      1.19 o
  -7   5  18        0.11        3.58      0.98 o
  -6   5  18       57.87       41.72      3.18 o
  -5   5  18       25.35       19.30      1.53 o
  -4   5  18      121.86      108.58      4.82 o
  -3   5  18       89.53       94.60      7.24 o
  -2   5  18       52.85       40.46      2.84 o
  -1   5  18       68.84       64.13      5.40 o
   0   5  18       10.31       11.10      1.62 o
   1   5  18       61.32       58.02      4.74 o
   2   5  18       14.92       11.73      1.60 o
   3   5  18        9.98       10.02      1.13 o
   4   5  18      112.50      103.44     11.03 o
  -5   6  18        3.37        1.63      0.84 o
  -4   6  18       27.32       20.68      2.17 o
  -3   6  18       14.94       15.74      6.12 o
  -2   6  18       22.84       23.96      2.43 o
  -1   6  18        2.42        2.83      1.06 o
 -15   1  19       53.26       42.28      3.75 o
 -14   1  19       31.00       23.89      2.96 o
 -13   1  19        0.69        1.97      1.08 o
 -12   1  19        9.31        9.19      1.42 o
 -11   1  19       13.92       12.46      1.93 o
 -10   1  19       16.82       17.60      3.28 o
  -9   1  19       31.77       29.99      3.21 o
  -8   1  19        0.70        3.98      1.14 o
  -7   1  19        0.37        1.11      0.74 o
  -6   1  19        5.61        4.72      0.91 o
  -5   1  19        2.81        3.77      0.67 o
  -4   1  19        4.68        3.00      1.07 o
  -3   1  19      258.51      245.74      6.79 o
  -2   1  19        0.51        3.07      0.58 o
  -1   1  19       30.67       27.12      1.92 o
   0   1  19        0.53        3.07      0.78 o
   1   1  19        3.18        7.97      1.93 o
   2   1  19        7.64       12.49      4.47 o
   3   1  19       43.30       46.85      3.52 o
   4   1  19       13.51        7.40      1.03 o
   5   1  19       64.23       64.21      3.91 o
   6   1  19       10.01        7.77      1.88 o
   7   1  19       35.45       42.42      3.09 o
   8   1  19      249.80      307.53     15.00 o
 -14   2  19      182.48      194.15      9.64 o
 -13   2  19       15.01        9.63      3.12 o
 -12   2  19      335.66      377.21     17.91 o
 -11   2  19       14.22       10.95      1.98 o
 -10   2  19      123.93      142.71      7.06 o
  -9   2  19        4.50        5.60      1.58 o
  -8   2  19        8.62        6.32      1.53 o
  -7   2  19        5.47        5.73      0.89 o
  -6   2  19       45.93       39.81      2.79 o
  -5   2  19       28.38       15.04      1.20 o
  -4   2  19       49.86       34.57      2.32 o
  -3   2  19      262.63      214.79      5.59 o
  -2   2  19        1.32        2.38      0.76 o
  -1   2  19      152.61      140.01      3.74 o
   0   2  19        0.35        1.90      0.46 o
   1   2  19       12.05       13.73      1.52 o
   2   2  19       30.45       28.66      2.59 o
   3   2  19      205.67      220.14      9.59 o
   4   2  19        0.87        2.91      0.78 o
   5   2  19      116.32      119.98      6.94 o
   6   2  19        3.05        1.66      1.09 o
   7   2  19       10.65        5.09      1.52 o
 -13   3  19       87.61       93.26      9.18 o
 -12   3  19       41.76       36.54      3.51 o
 -11   3  19       62.74       53.35      8.34 o
 -10   3  19       49.71       47.67      3.13 o
  -9   3  19       28.58       24.33      3.59 o
  -8   3  19        1.76        3.43      1.13 o
  -7   3  19        3.18        4.18      1.11 o
  -6   3  19      345.80      350.04     11.14 o
  -5   3  19       70.91       59.59      3.48 o
  -4   3  19      344.02      345.57      8.50 o
  -3   3  19        0.30        1.38      0.55 o
  -2   3  19       32.37       23.52      2.91 o
  -1   3  19        6.18        5.37      0.95 o
   0   3  19       62.01       49.15      3.21 o
   1   3  19      112.56      116.16      8.28 o
   2   3  19       73.75       72.97      4.67 o
   3   3  19      176.30      177.92     10.08 o
   4   3  19       13.28       10.54      1.43 o
   5   3  19        0.09        1.81      0.52 o
   6   3  19        7.68        7.09      1.62 o
 -11   4  19      229.77      230.94     39.48 o
 -10   4  19        7.09        6.28      2.27 o
  -9   4  19       22.18       24.31      2.44 o
  -8   4  19        8.13        8.01      1.11 o
  -7   4  19        2.60        4.49      0.79 o
  -6   4  19        9.07        4.02      0.73 o
  -5   4  19        8.52        9.23      1.11 o
  -4   4  19       31.08       30.63      2.23 o
  -3   4  19       77.04       57.10      3.37 o
  -2   4  19       18.65       11.70      1.27 o
  -1   4  19        6.84        5.58      1.30 o
   0   4  19       12.40        9.53      1.43 o
   1   4  19      202.11      213.48      8.81 o
   2   4  19       71.57       61.49      4.72 o
   3   4  19      160.45      140.56     10.43 o
   4   4  19       26.30       16.14      1.66 o
  -8   5  19       10.39        9.22      1.45 o
  -7   5  19      180.13      192.10     18.23 o
  -6   5  19       17.40       11.68      1.64 o
  -5   5  19        8.10        8.29      1.02 o
  -4   5  19        2.68        5.57      1.05 o
  -3   5  19      126.34      119.06      8.28 o
  -2   5  19       15.80        9.49      1.20 o
  -1   5  19      150.10      134.62      9.67 o
   0   5  19      239.54      276.66     13.17 o
   1   5  19        8.59        7.64      1.11 o
 -14   0  20       39.12       37.68      6.65 o
 -13   0  20       25.22       27.86      4.39 o
 -12   0  20       22.02       23.49      3.61 o
 -11   0  20     1903.95     2134.76    105.25 o
 -10   0  20      240.16      234.04      8.60 o
  -9   0  20      223.76      212.79     12.43 o
  -8   0  20       37.99       29.72      3.13 o
  -7   0  20        9.92       22.37      2.63 o
  -6   0  20      366.02      354.38     10.36 o
  -5   0  20      273.51      236.01      9.51 o
  -4   0  20      357.03      294.55      9.09 o
  -3   0  20      106.19       91.58      9.38 o
  -2   0  20        2.37        6.81      1.26 o
  -1   0  20        9.99       13.12      3.02 o
   0   0  20       21.47       15.43      1.91 o
   1   0  20      369.98      408.74     11.65 o
   2   0  20      949.24     1076.88     36.60 o
   3   0  20      568.99      660.66     24.92 o
   4   0  20        0.02        2.91      4.68 o
   5   0  20       21.19       23.48      3.38 o
   6   0  20      253.58      273.28     14.31 o
   7   0  20        3.36        1.48      1.53 o
 -14   1  20       51.25       40.56      5.90 o
 -13   1  20      149.88      131.24     10.91 o
 -12   1  20        5.39        7.27      1.90 o
 -11   1  20      330.16      352.98     11.12 o
 -10   1  20       13.55        8.51      1.84 o
  -9   1  20       36.22       31.08      3.02 o
  -8   1  20      145.43      152.77      5.00 o
  -7   1  20        2.95        2.38      0.67 o
  -6   1  20      103.65       92.09      5.22 o
  -5   1  20        7.50        5.22      1.03 o
  -4   1  20       63.20       54.47      2.84 o
  -3   1  20        0.10        2.22      0.63 o
  -2   1  20        4.89        3.58      0.86 o
  -1   1  20        3.79        5.30      0.77 o
   0   1  20       11.39        8.60      1.02 o
   1   1  20      438.91      502.18     15.21 o
   2   1  20      650.32      701.67     39.68 o
   3   1  20       21.51       20.02      1.51 o
   4   1  20      209.74      223.98     10.44 o
   5   1  20       71.67       62.65      4.52 o
   6   1  20        1.38        3.16      0.84 o
 -13   2  20       11.42        9.81      1.54 o
 -12   2  20      175.51      195.02     15.18 o
 -11   2  20       93.41       92.41      9.71 o
 -10   2  20      747.13      816.57     42.50 o
  -9   2  20       47.19       43.09      3.46 o
  -8   2  20       24.44       31.66      1.91 o
  -7   2  20       79.12       81.38      3.37 o
  -6   2  20        0.20        2.63      0.86 o
  -5   2  20       28.28       29.04      2.68 o
  -4   2  20      312.41      286.79      6.38 o
  -3   2  20      314.36      310.92      6.75 o
  -2   2  20       64.23       68.90      4.26 o
  -1   2  20       17.46       16.69      2.20 o
   0   2  20        0.02        2.61      0.84 o
   1   2  20      347.25      362.54     10.56 o
   2   2  20      477.67      557.19     13.76 o
   3   2  20       57.96       54.48      3.78 o
   4   2  20       27.67       24.46      2.40 o
   5   2  20       51.33       46.40      2.85 o
   6   2  20      189.76      204.01      8.53 o
 -12   3  20       27.72       33.02      3.36 o
 -11   3  20       10.77       15.65      2.67 o
 -10   3  20      250.60      256.01     17.46 o
  -9   3  20       95.37       95.12      5.53 o
  -8   3  20        0.03        2.94      0.72 o
  -7   3  20       10.26        7.32      1.43 o
  -6   3  20       14.76       16.32      1.43 o
  -5   3  20       78.45       74.02      2.74 o
  -4   3  20      165.12      177.73      6.59 o
  -3   3  20       41.79       44.01      2.57 o
  -2   3  20       33.57       30.60      2.67 o
  -1   3  20        1.63        2.50      0.81 o
   0   3  20      256.97      284.47     14.02 o
   1   3  20      202.94      226.00     17.51 o
   2   3  20        2.64        2.79      0.64 o
   3   3  20      122.14      125.03     11.00 o
   4   3  20       33.56       24.75      2.28 o
 -10   4  20       62.03       58.43      4.42 o
  -9   4  20       47.26       45.66      3.48 o
  -8   4  20        2.78        6.72      1.06 o
  -7   4  20      112.33      119.48      7.23 o
  -6   4  20        4.86        7.55      1.20 o
  -5   4  20       17.97       10.78      1.19 o
  -4   4  20        9.10        3.40      1.15 o
  -3   4  20      263.89      239.53     14.06 o
  -2   4  20      625.03      660.22     19.45 o
  -1   4  20       34.96       34.91      2.48 o
   0   4  20      204.17      205.56      9.96 o
   1   4  20       74.60       67.66      5.30 o
   2   4  20       13.41        9.97      1.31 o
  -5   5  20      156.69      153.62     18.10 o
  -4   5  20      175.27      166.38     17.96 o
  -3   5  20       52.15       49.38      4.81 o
  -2   5  20        6.84        6.31      0.98 o
 -12   1  21      152.79      147.85     12.22 o
 -11   1  21       14.88       13.48      1.80 o
 -10   1  21      309.99      352.75     11.30 o
  -9   1  21      232.11      259.60      9.17 o
  -8   1  21        7.42        9.11      1.34 o
  -7   1  21        1.82        4.28      1.32 o
  -6   1  21       27.81       30.26      1.83 o
  -5   1  21      304.68      273.93      4.46 o
  -4   1  21       66.76       45.52      2.42 o
  -3   1  21       20.25        9.30      1.69 o
  -2   1  21       27.62       26.68      1.74 o
  -1   1  21       21.94       25.82      2.15 o
   0   1  21        5.12       17.03      1.89 o
   1   1  21      454.18      562.20     16.25 o
   2   1  21       29.47       39.84      2.73 o
   3   1  21        4.37        8.27      1.42 o
   4   1  21       46.57       49.89      3.88 o
   5   1  21        0.70        5.32      1.21 o
 -12   2  21       79.73       79.61      8.78 o
 -11   2  21        0.74        2.96      0.85 o
 -10   2  21        0.02        2.76      1.05 o
  -9   2  21       30.72       27.89      2.15 o
  -8   2  21        2.63        2.59      0.84 o
  -7   2  21        0.87        2.60      0.93 o
  -6   2  21        2.68        4.37      0.77 o
  -5   2  21       41.21       31.57      1.77 o
  -4   2  21       89.47       78.13      3.66 o
  -3   2  21       95.15       70.22      3.46 o
  -2   2  21       32.90       31.65      2.79 o
  -1   2  21       15.84       12.05      1.35 o
   0   2  21        0.01        2.83      0.72 o
   1   2  21      157.09      168.17      8.19 o
   2   2  21       54.00       54.50      5.36 o
   3   2  21       33.27       34.27      2.75 o
   4   2  21       16.73       14.96      1.94 o
 -10   3  21      158.50      160.00     11.35 o
  -9   3  21        2.41        3.72      0.75 o
  -8   3  21       46.63       47.55      2.94 o
  -7   3  21       10.00        9.76      1.05 o
  -6   3  21       71.47       54.30      3.26 o
  -5   3  21      125.77      129.50      7.27 o
  -4   3  21       45.75       38.99      3.35 o
  -3   3  21      200.61      190.32      9.42 o
  -2   3  21      103.00       95.55      7.63 o
  -1   3  21      239.08      285.70     12.53 o
   0   3  21       40.64       48.93      3.11 o
   1   3  21      139.69      127.76      9.57 o
   2   3  21      114.16      102.59      7.71 o
   3   3  21        7.95        6.11      1.02 o
  -7   4  21        4.03        3.06      0.74 o
  -6   4  21       14.45       12.86      1.67 o
  -5   4  21       47.51       41.80      3.02 o
  -4   4  21        0.71        1.94      0.62 o
  -3   4  21      168.33      153.39      9.34 o
  -2   4  21       32.58       27.13      3.56 o
  -1   4  21        3.80        2.04      0.97 o
   0   4  21        9.02        7.70      1.05 o
 -11   0  22       76.84       65.65     12.68 o
 -10   0  22       13.72       14.05      3.19 o
  -9   0  22      162.50      172.26     15.11 o
  -8   0  22      308.74      315.90     12.55 o
  -7   0  22      282.13      225.12     12.96 o
  -6   0  22      262.32      251.83     15.13 o
  -5   0  22        0.57        2.56      1.04 o
  -4   0  22      345.93      362.89     16.67 o
  -3   0  22      123.20      110.04      6.44 o
  -2   0  22      109.60       87.74      7.71 o
  -1   0  22       48.93       38.88      5.05 o
   0   0  22      331.12      333.28     16.49 o
   1   0  22      166.38      167.82     12.71 o
   2   0  22       65.42       67.74      7.50 o
   3   0  22      446.58      557.32     25.50 o
 -11   1  22       30.22       31.25      3.02 o
 -10   1  22      284.70      343.47     10.86 o
  -9   1  22      267.12      319.78     11.55 o
  -8   1  22        7.06        8.82      1.14 o
  -7   1  22      145.16      144.11      8.65 o
  -6   1  22      230.56      247.89      9.14 o
  -5   1  22      399.90      405.83      9.59 o
  -4   1  22      195.82      181.23      7.31 o
  -3   1  22       48.95       43.78      2.49 o
  -2   1  22      249.04      269.80     11.42 o
  -1   1  22      516.35      577.31     17.39 o
   0   1  22      660.47      824.11     27.89 o
   1   1  22        2.47        6.51      1.27 o
   2   1  22      431.01      518.28     18.50 o
   3   1  22      620.19      733.92     27.14 o
 -10   2  22        5.71        5.99      1.00 o
  -9   2  22      133.52      124.47      8.45 o
  -8   2  22      518.70      555.71     13.74 o
  -7   2  22      429.50      440.72     14.54 o
  -6   2  22      126.37      109.88      6.12 o
  -5   2  22        0.66        2.64      0.69 o
  -4   2  22      149.68      143.05      7.92 o
  -3   2  22      352.30      357.52     12.73 o
  -2   2  22       25.14       19.20      2.61 o
  -1   2  22        0.22        2.80      1.71 o
   0   2  22       61.05       57.94      3.56 o
   1   2  22        4.44        3.56      1.07 o
   2   2  22      136.19      149.77     23.51 o
  -8   3  22        0.72        2.42      1.23 o
  -7   3  22       94.52       96.55      6.33 o
  -6   3  22      448.31      472.41     13.73 o
  -5   3  22      338.87      376.05     11.84 o
  -4   3  22       42.38       37.32      2.54 o
  -3   3  22       57.96       43.60      2.95 o
  -2   3  22       75.04       67.54      4.67 o
  -1   3  22      283.20      311.60      9.68 o
   0   3  22       38.61       29.03      2.20 o
  -9   1  23        3.26        4.74      1.00 o
  -8   1  23        7.34       10.81      1.06 o
  -7   1  23        1.05        4.07      0.76 o
  -6   1  23       31.12       32.66      3.54 o
  -5   1  23       15.11       10.16      1.03 o
  -4   1  23       27.33       24.98      2.36 o
  -3   1  23       23.22       17.20      2.12 o
  -2   1  23       15.48       17.96      1.77 o
  -1   1  23        0.78        4.67      0.96 o
   0   1  23       12.90       10.60      1.55 o
  -7   2  23       16.02       16.24      1.37 o
  -6   2  23      321.54      394.66     18.20 o
  -5   2  23      187.51      196.05     16.69 o
  -4   2  23        7.24        7.34      1.30 o
  -3   2  23      136.12      125.57      8.13 o
  -2   2  23       14.13        6.93      1.02 o
  -1   2  23        0.11        3.73      1.20 o
 
